# Supplementary material for: Genetic Diversity and Clonal Expansion of Pathogenic Leptospira in Brazil: A Multi-Host and Multi-Regional Panorama
Source: Microorganisms. 2025 Oct 31;13(11):2512. doi: 10.3390/microorganisms13112512 (PMC12654832; doi:10.3390/microorganisms13112512)
Supplement: Supplementary file 1 [file microorganisms-13-02512-s001.zip]

Archive with 2 entries (2 files):
- SuppMat2.xlsx
- SupMat1.xlsx
