# Supplementary material for: Genetic Diversity and Clonal Expansion of Pathogenic Leptospira in Brazil: A Multi-Host and Multi-Regional Panorama
Source: Microorganisms. 2025 Oct 31;13(11):2512. doi: 10.3390/microorganisms13112512 (PMC12654832; doi:10.3390/microorganisms13112512)
Supplement: Supplementary file 1 [file microorganisms-13-02512-s001.zip › SuppMat2.xlsx]

## Sheet: L. interrogans
Fiocruz L1-130	Fiocruz LV133	Norma	19826	19802	SG54	CVM1	S47	MM004	MM117	CVM12	UR43	22030	CVM_mare02	19498	20021	20016	19984	18706	Unique sequences
Fiocruz LV192	Kito	2013_U16	18063	18052	SG75	UF4	S66	MM039	MM128	20017	UR47	22055	CVM_mare03	19986	20035	19975	20047	18707	Acegua
Fiocruz LV199	2013_U193	2013_U85		19804	SG88	CVM2	S67	MM044			UT44	22093	CVM_mare04		19973			18941	FF13
Fiocruz LV204	BUT46, BUT36	2012_OV5		19845	SG98		S76	MM045			UR28	22108	CVM_mare08		19982			18942	UF4
Fiocruz LV212	M51/19-87	L53					S88	MM081			CVM2635	22110	CVM_mare11		20113			18689	UF21
Fiocruz LV224	M51/19-80	2015_U349					S103	MM089			CVM3100	22144						18702	19875
Fiocruz LV239	M51/19-72	2015_U376					S137	MM055			CVM2710	22148						18713	SG3
Fiocruz LV251	M51/19-71	161					S73	MM065										18700	MM119
Fiocruz LV130	M51/19-70	98					S74											18705	CVM15
Fiocruz LV2755	UF5	19812					S113												21961
Fiocruz LV2756 C1	UF7	19799					S119												21973
Fiocruz LV999	UF9	Cow037_FF																	22024
Fiocruz LV2752	UF16	Cow002_FF																	CVM2985
Fiocruz LV2759	UF19	Cow128_FF																	19491
Fiocruz LV2763	UF20	Cow095_FF																	20217
Fiocruz LV2767	M02/20-136	Cow038_FF
Fiocruz LV2772	M02/20-155	Cow183_FF
Fiocruz LV2776	19500	Cow185_FF
Fiocruz LV2787	19501	Cow109_FF
Fiocruz LV2791	20008	Cow114_FF
Fiocruz LV2799	DU114	UR17
Fiocruz LV2804
Fiocruz LV2805
Fiocruz LV2806
Fiocruz LV2811
Fiocruz LV2812
Fiocruz LV2825
Fiocruz LV2832
Fiocruz LV2840
Fiocruz LV2897
Fiocruz LV2908
Fiocruz LV2933
Fiocruz LV2948
Fiocruz LV2953
Fiocruz LV2958
Fiocruz LV2959
Fiocruz LV2973
Fiocruz LV3086
Fiocruz LV3094
Fiocruz LV3096
Fiocruz LV3323
Fiocruz LV3373
Fiocruz LV3726
Fiocruz LV3737
Fiocruz LV3738
Fiocruz LV3834
Fiocruz LV3879
Fiocruz R83
Fiocruz LV2756C6
Fiocruz R154
Naam
Kantorowic
Fiocruz LV4234
Fiocruz LV4211
Fiocruz LV4034
Fiocruz LV3409
Fiocruz LV4188
Fiocruz LV4225
Fiocruz LV4174
Fiocruz LV4217
Wijnberg
Fiocruz LV4212
Fiocruz LV3213
Fiocruz LV3076
Fiocruz LV4173
Fiocruz LV2919
Fiocruz LV2841
Fiocruz LV2816
Fiocruz LV2807
RGA
Fiocruz LV2766
Fiocruz LV2750
Fiocruz LV4160
200701182
Fiocruz LV4152
Fiocruz LV4118
Fiocruz LV4117
Fiocruz LV4114
Fiocruz LV4113
Fiocruz LV4108
Fiocruz LV237
Fiocruz LV256
Piscina
2013_U5
2013_U167
2013_U225
Prea
Capivara
M9/99
M10/99
M64/06
UFFG001
UFFG19
UFFB15
C1
C3
C7
C20
C25
C29
C41
C51
C52
C53
C56
UF24
19818
19881
19817
SG6
SG7
SG10
SG13
SG27
SG28
SG29
SG32
SG33
SG34
SG37
SG55
SG69
SG70
SG73
UF3
UF10
7R_CRD
18R_CRD
24AP
34AP
67AP
M24/19
M60/19
M12/20
UT30
UT41
UT46
UT48
MCV56
MCV62
MCV63
UT74
UT67
UT62
UT83
MCV24
MCV72
MCV104
21893
21930
UT85
UT86
UT87
UT89
CVM88
FetusC_liver
FetusC_kidney
CVM56
CVM62
UT63
UT64
UT67
UT72
UT83
UT90
UT100
CVM7946
CVM2988
CVM9572
CVM17884
600EP
602EP
676EP
1155EP
19521
19490
19480
19639
20013
20020
20044
19974
19977
19978
19983
19991
19981
19997
20000
20006
20019
20025
20033
20036
19998
20011
20012
20045
20009
20023
20043
18709
20111
20112
20114
20115
20116
20117
20118
20122
20123
20133
20140
20142
20150
20155
19908
20205
20206
20207
20208
20209
20210
20211
20212
19932
19942
19946
19947
19897
20204
20213
20214
20215
20216
20218
20219
20220
20231
20234
20236
RJ19115

## Sheet: L. noguchii
Cascata	U325/2015	M02/20-35	Unique sequences
Hook	U374/2015	UF9	Bonito
U73/2013	U386/2016	G3_L	U289/2015
U232/2013	2015_U362	UR11	U323/2015
2013_U73			19850
2013_U232			19882
U79/2014			19861
U93/2014			M02/20-46
U65/2014			SG95
19819			G4_K
SG97			M02/20-17
G1_L
G2_L

## Sheet: L. kirschneri
M02/20-215	3759	Unique sequences
M02/20-198	61H	UC5/2011
M02/20-170
M02/20-144
M02/20-137
M02/20-126
M02/20-111
M02/20-108
M02/20-105
M02/20-104
M02/20-102
M02/20-47
M02/20-38
M02/20-32
M02/20-31
M02/20-29
M02/20-22
M02/20-11
5494
1
3926
3902
6582
5940
UFU02
177
120
60
42

## Sheet: L. borgpetersenii
M02/20-172	106	33	Unique sequences
M02/20-166	24	49	M13/20-181
M02/20-162		112	UT47
M02/20-152		119k	208
M02/20-143		128k	4E
M02/20-121		130
M02/20-118		138
M02/20-116		139
M02/20-96		172
M02/20-77		169
M02/20-68		2013_U291
M02/20-67		2013_U277
M02/20-55		2013_U275
M02/20-53		2013_U215
M02/20-52		2013_U183
M02/20-50		2013_U146
M02/20-44		2013_U83
M02/20-23
63
35
L54
L49
2013_U194
2013_U98

## Sheet: L. santarosai
VF237	UT27	2016_U001JF	2016_U387	2014_U76	2014_U213	2014_U140	U164/2013	19823	M02/20-207	Unique sequences
2014_VF66	2014_U81	M02/20-84	2015_U291	DU92	M02/20-115	U214/2013	19524	19866	M02/20-119	UT18
2013_VF52	U278/2013	M02/20-10	U280/2013				M52/08-12			3889
	U152/2013	M02/20-08	U233/2013				M52/08-19			5941
		M02/20-03	Carioca							2014_U222
										61
										2014_U83
										U160/2013
										19871
										19828
										FF18
										M02/20-114
										M02/20-18
