# Supplementary material for: Genetic Diversity and Clonal Expansion of Pathogenic Leptospira in Brazil: A Multi-Host and Multi-Regional Panorama
Source: Microorganisms. 2025 Oct 31;13(11):2512. doi: 10.3390/microorganisms13112512 (PMC12654832; doi:10.3390/microorganisms13112512)
Supplement: Supplementary file 1 [file microorganisms-13-02512-s001.zip › SupMat1.xlsx]

## Sheet: Planilha1
GB accession	Leptospira Species	Strain/Sample ID	Serovar/Serogroup	Host/Source	Ecological category	Geographical location (city or state)	Geographical region	Biome	Reference
AE016823	L. interrogans	Fiocruz_L1_130	Copenhageni/Icterohaemorrhagiae	Homo sapiens	Human	Salvador	Northeast	Atlantic Forest	Nascimento et al., 2004
AFJP01000045	L. interrogans	Fiocruz_LV192	Copenhageni/Icterohaemorrhagiae	Homo sapiens	Human	Salvador	Northeast	Atlantic Forest	GenBank submission (The J. Craig Venter Institute, 2011)
AFJQ01000037	L. interrogans	Fiocruz_LV199	Copenhageni/Icterohaemorrhagiae	Homo sapiens	Human	Salvador	Northeast	Atlantic Forest	GenBank submission (The J. Craig Venter Institute, 2011)
AFJR01000415	L. interrogans	Fiocruz_LV204	Copenhageni/Icterohaemorrhagiae	Homo sapiens	Human	Salvador	Northeast	Atlantic Forest	GenBank submission (The J. Craig Venter Institute, 2011)
AFJS01000060	L. interrogans	Fiocruz_LV212	Copenhageni/Icterohaemorrhagiae	Homo sapiens	Human	Salvador	Northeast	Atlantic Forest	GenBank submission (The J. Craig Venter Institute, 2011)
AFJT02000176	L. interrogans	Fiocruz_LV224	Copenhageni/Icterohaemorrhagiae	Homo sapiens	Human	Salvador	Northeast	Atlantic Forest	GenBank submission (The J. Craig Venter Institute, 2011)
AFJU01000039	L. interrogans	Fiocruz_LV239	Copenhageni/Icterohaemorrhagiae	Homo sapiens	Human	Salvador	Northeast	Atlantic Forest	GenBank submission (The J. Craig Venter Institute, 2011)
AFJV02000166	L. interrogans	Fiocruz_LV251	Copenhageni/Icterohaemorrhagiae	Homo sapiens	Human	Salvador	Northeast	Atlantic Forest	GenBank submission (The J. Craig Venter Institute, 2011)
AFJW02000077	L. interrogans	Fiocruz_LV130	Copenhageni/Icterohaemorrhagiae	Homo sapiens	Human	Salvador	Northeast	Atlantic Forest	GenBank submission (The J. Craig Venter Institute, 2011)
AFJX02000212	L. interrogans	Fiocruz_LV2755	Copenhageni/Icterohaemorrhagiae	Homo sapiens	Human	Salvador	Northeast	Atlantic Forest	GenBank submission (The J. Craig Venter Institute, 2011)
AFJY02000306	L. interrogans	Fiocruz_LV2756_C1	Copenhageni/Icterohaemorrhagiae	Homo sapiens	Human	Salvador	Northeast	Atlantic Forest	GenBank submission (The J. Craig Venter Institute, 2011)
AFJZ01000713	L. interrogans	Fiocruz_LV999	Copenhageni/Icterohaemorrhagiae	Homo sapiens	Human	Salvador	Northeast	Atlantic Forest	GenBank submission (The J. Craig Venter Institute, 2011)
AFKA01000037	L. interrogans	Fiocruz_LV2752	Copenhageni/Icterohaemorrhagiae	Homo sapiens	Human	Salvador	Northeast	Atlantic Forest	GenBank submission (The J. Craig Venter Institute, 2011)
AFKB01000134	L. interrogans	Fiocruz_LV2759	Copenhageni/Icterohaemorrhagiae	Homo sapiens	Human	Salvador	Northeast	Atlantic Forest	GenBank submission (The J. Craig Venter Institute, 2011)
AFKC01000043	L. interrogans	Fiocruz_LV2763	Copenhageni/Icterohaemorrhagiae	Homo sapiens	Human	Salvador	Northeast	Atlantic Forest	GenBank submission (The J. Craig Venter Institute, 2011)
AFKD01000103	L. interrogans	Fiocruz_LV2767	Copenhageni/Icterohaemorrhagiae	Homo sapiens	Human	Salvador	Northeast	Atlantic Forest	GenBank submission (The J. Craig Venter Institute, 2011)
AFKF01000048	L. interrogans	Fiocruz_LV2772	Copenhageni/Icterohaemorrhagiae	Homo sapiens	Human	Salvador	Northeast	Atlantic Forest	GenBank submission (The J. Craig Venter Institute, 2011)
AFKG01000024	L. interrogans	Fiocruz_LV2776	Copenhageni/Icterohaemorrhagiae	Homo sapiens	Human	Salvador	Northeast	Atlantic Forest	GenBank submission (The J. Craig Venter Institute, 2011)
AFKH01000031	L. interrogans	Fiocruz_LV2787	Copenhageni/Icterohaemorrhagiae	Homo sapiens	Human	Salvador	Northeast	Atlantic Forest	GenBank submission (The J. Craig Venter Institute, 2011)
AFKJ01000085	L. interrogans	Fiocruz_LV2791	Copenhageni/Icterohaemorrhagiae	Homo sapiens	Human	Salvador	Northeast	Atlantic Forest	GenBank submission (The J. Craig Venter Institute, 2011)
AFKK01000017	L. interrogans	Fiocruz_LV2799	Copenhageni/Icterohaemorrhagiae	Homo sapiens	Human	Salvador	Northeast	Atlantic Forest	GenBank submission (The J. Craig Venter Institute, 2011)
AFKL01000070	L. interrogans	Fiocruz_LV2804	Copenhageni/Icterohaemorrhagiae	Homo sapiens	Human	Salvador	Northeast	Atlantic Forest	GenBank submission (The J. Craig Venter Institute, 2011)
AFKM01000041	L. interrogans	Fiocruz_LV2805	Copenhageni/Icterohaemorrhagiae	Homo sapiens	Human	Salvador	Northeast	Atlantic Forest	GenBank submission (The J. Craig Venter Institute, 2011)
AFKN01000085	L. interrogans	Fiocruz_LV2806	Copenhageni/Icterohaemorrhagiae	Homo sapiens	Human	Lauro de Freitas	Northeast	Atlantic Forest	GenBank submission (The J. Craig Venter Institute, 2011)
AFKO01000022	L. interrogans	Fiocruz_LV2811	Copenhageni/Icterohaemorrhagiae	Homo sapiens	Human	Salvador	Northeast	Atlantic Forest	GenBank submission (The J. Craig Venter Institute, 2011)
AFKP01000232	L. interrogans	Fiocruz_LV2812	Copenhageni/Icterohaemorrhagiae	Homo sapiens	Human	Salvador	Northeast	Atlantic Forest	GenBank submission (The J. Craig Venter Institute, 2011)
AFKQ01000027	L. interrogans	Fiocruz_LV2825	Copenhageni/Icterohaemorrhagiae	Homo sapiens	Human	Salvador	Northeast	Atlantic Forest	GenBank submission (The J. Craig Venter Institute, 2011)
AFKR01000054	L. interrogans	Fiocruz_LV2832	Copenhageni/Icterohaemorrhagiae	Homo sapiens	Human	Salvador	Northeast	Atlantic Forest	GenBank submission (The J. Craig Venter Institute, 2011)
AFKS01000099	L. interrogans	Fiocruz_LV2840	Copenhageni/Icterohaemorrhagiae	Homo sapiens	Human	Salvador	Northeast	Atlantic Forest	GenBank submission (The J. Craig Venter Institute, 2011)
AFKT01000058	L. interrogans	Fiocruz_LV2897	Copenhageni/Icterohaemorrhagiae	Homo sapiens	Human	Salvador	Northeast	Atlantic Forest	GenBank submission (The J. Craig Venter Institute, 2011)
AFKU01000220	L. interrogans	Fiocruz_LV2908	Copenhageni/Icterohaemorrhagiae	Homo sapiens	Human	Salvador	Northeast	Atlantic Forest	GenBank submission (The J. Craig Venter Institute, 2011)
AFKV01000196	L. interrogans	Fiocruz_LV2933	Copenhageni/Icterohaemorrhagiae	Homo sapiens	Human	Salvador	Northeast	Atlantic Forest	GenBank submission (The J. Craig Venter Institute, 2011)
AFKW01000183	L. interrogans	Fiocruz_LV2948	Copenhageni/Icterohaemorrhagiae	Homo sapiens	Human	Salvador	Northeast	Atlantic Forest	GenBank submission (The J. Craig Venter Institute, 2011)
AFKX01000118	L. interrogans	Fiocruz_LV2953	Copenhageni/Icterohaemorrhagiae	Homo sapiens	Human	Salvador	Northeast	Atlantic Forest	GenBank submission (The J. Craig Venter Institute, 2011)
AFKY01000055	L. interrogans	Fiocruz_LV2958	Copenhageni/Icterohaemorrhagiae	Homo sapiens	Human	Salvador	Northeast	Atlantic Forest	GenBank submission (The J. Craig Venter Institute, 2011)
AFKZ01000023	L. interrogans	Fiocruz_LV2959	Copenhageni/Icterohaemorrhagiae	Homo sapiens	Human	Itaparica	Northeast	Atlantic Forest	GenBank submission (The J. Craig Venter Institute, 2011)
AFLA01000014	L. interrogans	Fiocruz_LV2973	Copenhageni/Icterohaemorrhagiae	Homo sapiens	Human	Salvador	Northeast	Atlantic Forest	GenBank submission (The J. Craig Venter Institute, 2011)
AFLB01000140	L. interrogans	Fiocruz_LV3086	Copenhageni/Icterohaemorrhagiae	Homo sapiens	Human	Salvador	Northeast	Atlantic Forest	GenBank submission (The J. Craig Venter Institute, 2011)
AFLC01000039	L. interrogans	Fiocruz_LV3094	Copenhageni/Icterohaemorrhagiae	Homo sapiens	Human	Salvador	Northeast	Atlantic Forest	GenBank submission (The J. Craig Venter Institute, 2011)
AFLD01000168	L. interrogans	Fiocruz_LV3096	Copenhageni/Icterohaemorrhagiae	Homo sapiens	Human	Salvador	Northeast	Atlantic Forest	GenBank submission (The J. Craig Venter Institute, 2011)
AFLF01000041	L. interrogans	Fiocruz_LV3323	Copenhageni/Icterohaemorrhagiae	Homo sapiens	Human	Salvador	Northeast	Atlantic Forest	GenBank submission (The J. Craig Venter Institute, 2011)
AFLG01000198	L. interrogans	Fiocruz_LV3373	Copenhageni/Icterohaemorrhagiae	Homo sapiens	Human	Salvador	Northeast	Atlantic Forest	GenBank submission (The J. Craig Venter Institute, 2011)
AFLH02000469	L. interrogans	Fiocruz_LV3726	Copenhageni/Icterohaemorrhagiae	Homo sapiens	Human	Salvador	Northeast	Atlantic Forest	GenBank submission (The J. Craig Venter Institute, 2011)
AFLI01000053	L. interrogans	Fiocruz_LV3737	Copenhageni/Icterohaemorrhagiae	Homo sapiens	Human	Salvador	Northeast	Atlantic Forest	GenBank submission (The J. Craig Venter Institute, 2011)
AFLJ01000359	L. interrogans	Fiocruz_LV3738	Copenhageni/Icterohaemorrhagiae	Homo sapiens	Human	Salvador	Northeast	Atlantic Forest	GenBank submission (The J. Craig Venter Institute, 2011)
AFLK01000047	L. interrogans	Fiocruz_LV3834	Copenhageni/Icterohaemorrhagiae	Homo sapiens	Human	Salvador	Northeast	Atlantic Forest	GenBank submission (The J. Craig Venter Institute, 2011)
AFLL01000046	L. interrogans	Fiocruz_LV3879	Copenhageni/Icterohaemorrhagiae	Homo sapiens	Human	Salvador	Northeast	Atlantic Forest	GenBank submission (The J. Craig Venter Institute, 2011)
AFLM01000024	L. interrogans	Fiocruz_R83	Copenhageni/Icterohaemorrhagiae	Rattus norvegicus	Urban rodent	Salvador	Northeast	Atlantic Forest	GenBank submission (The J. Craig Venter Institute, 2011)
AFMI01000035	L. interrogans	Fiocruz_LV2756C6	Copenhageni/Icterohaemorrhagiae	Homo sapiens	Human	Salvador	Northeast	Atlantic Forest	GenBank submission (The J. Craig Venter Institute, 2011)
AFMJ01000134	L. interrogans	Fiocruz_R154	Copenhageni/Icterohaemorrhagiae	Rattus norvegicus	Urban rodent	Salvador	Northeast	Atlantic Forest	GenBank submission (The J. Craig Venter Institute, 2011)
AKWU02000005	L. interrogans	Fiocruz_LV133	Canicola	Homo sapiens	Human	Mata de São João	Northeast	Atlantic Forest	GenBank submission (The J. Craig Venter Institute, 2013)
ANCF01000106	L. interrogans	Kito	Canicola	Canis lupus familiaris	Pet	Pelotas	South	Pampa	GenBank submission (The J. Craig Venter Institute, 2013)
AOHH01000107	L. noguchii	Bonito	Autumnalis	Homo sapiens	Human	Pelotas	South	Pampa	GenBank submission (The J. Craig Venter Institute, 2013)
AOUB01000234	L. noguchii	Cascata	Bataviae	Homo sapiens	Human	Pelotas	South	Pampa	GenBank submission (The J. Craig Venter Institute, 2013)
AOUC01000111	L. noguchii	Hook	Australis	Canis lupus familiaris	Pet	Pelotas	South	Pampa	GenBank submission (The J. Craig Venter Institute, 2013)
AOUX01000156	L. interrogans	Naam	Naam/Mini	Homo sapiens	Human	Salvador	Northeast	Atlantic Forest	GenBank submission (The J. Craig Venter Institute, 2013)
AOUZ01000088	L. interrogans	Kantorowic	Icterohaemorrhagiae	Canis lupus familiaris	Pet	Salvador	Northeast	Atlantic Forest	GenBank submission (The J. Craig Venter Institute, 2013)
AOVA01000105	L. interrogans	Fiocruz_LV4234	Copenhageni/Icterohaemorrhagiae	Homo sapiens	Human	Salvador	Northeast	Atlantic Forest	GenBank submission (The J. Craig Venter Institute, 2013)
AOVB01000064	L. interrogans	Fiocruz_LV4211	Copenhageni/Icterohaemorrhagiae	Homo sapiens	Human	Salvador	Northeast	Atlantic Forest	GenBank submission (The J. Craig Venter Institute, 2013)
AOVC01000135	L. interrogans	Fiocruz_LV4034	Copenhageni/Icterohaemorrhagiae	Homo sapiens	Human	Salvador	Northeast	Atlantic Forest	GenBank submission (The J. Craig Venter Institute, 2013)
AOVD01000074	L. interrogans	Fiocruz_LV3409	Copenhageni/Icterohaemorrhagiae	Homo sapiens	Human	Salvador	Northeast	Atlantic Forest	GenBank submission (The J. Craig Venter Institute, 2013)
AOVE01000145	L. interrogans	Fiocruz_LV4188	Copenhageni/Icterohaemorrhagiae	Homo sapiens	Human	Salvador	Northeast	Atlantic Forest	GenBank submission (The J. Craig Venter Institute, 2013)
AOVF01000116	L. interrogans	Fiocruz_LV4225	Icterohaemorrhagiae	Homo sapiens	Human	Salvador	Northeast	Atlantic Forest	GenBank submission (The J. Craig Venter Institute, 2013)
AOVG01000126	L. interrogans	Fiocruz_LV4174	Copenhageni/Icterohaemorrhagiae	Homo sapiens	Human	Salvador	Northeast	Atlantic Forest	GenBank submission (The J. Craig Venter Institute, 2013)
AOVH01000078	L. interrogans	Fiocruz_LV4217	Copenhageni/Icterohaemorrhagiae	Homo sapiens	Human	Salvador	Northeast	Atlantic Forest	GenBank submission (The J. Craig Venter Institute, 2013)
AOVI01000070	L. interrogans	Wijnberg	Copenhageni/Icterohaemorrhagiae	Homo sapiens	Human	Salvador	Northeast	Atlantic Forest	GenBank submission (The J. Craig Venter Institute, 2013)
AOVJ01000080	L. interrogans	Fiocruz_LV4212	Copenhageni/Icterohaemorrhagiae	Homo sapiens	Human	Itaparica	Northeast	Atlantic Forest	GenBank submission (The J. Craig Venter Institute, 2013)
AOVK01000086	L. interrogans	Fiocruz_LV3213	Copenhageni/Icterohaemorrhagiae	Homo sapiens	Human	Salvador	Northeast	Atlantic Forest	GenBank submission (The J. Craig Venter Institute, 2013)
AOVL01000127	L. interrogans	Fiocruz_LV3076	Copenhageni/Icterohaemorrhagiae	Homo sapiens	Human	Salvador	Northeast	Atlantic Forest	GenBank submission (The J. Craig Venter Institute, 2013)
AOVM01000078	L. interrogans	Fiocruz_LV4173	Copenhageni/Icterohaemorrhagiae	Homo sapiens	Human	Salvador	Northeast	Atlantic Forest	GenBank submission (The J. Craig Venter Institute, 2013)
AOVN01000059	L. interrogans	Fiocruz_LV2919	Copenhageni/Icterohaemorrhagiae	Homo sapiens	Human	Salvador	Northeast	Atlantic Forest	GenBank submission (The J. Craig Venter Institute, 2013)
AOVO01000073	L. interrogans	Fiocruz_LV2841	Copenhageni/Icterohaemorrhagiae	Homo sapiens	Human	Simões Filho	Northeast	Atlantic Forest	GenBank submission (The J. Craig Venter Institute, 2013)
AOVP01000065	L. interrogans	Fiocruz_LV2816	Copenhageni/Icterohaemorrhagiae	Homo sapiens	Human	Salvador	Northeast	Atlantic Forest	GenBank submission (The J. Craig Venter Institute, 2013)
AOVQ01000059	L. interrogans	Fiocruz_LV2807	Copenhageni/Icterohaemorrhagiae	Homo sapiens	Human	Salvador	Northeast	Atlantic Forest	GenBank submission (The J. Craig Venter Institute, 2013)
AOVR01000143	L. interrogans	RGA	Icterohaemorrhagiae/Icterohaemorrhagiae	Homo sapiens	Human	Salvador	Northeast	Atlantic Forest	GenBank submission (The J. Craig Venter Institute, 2013)
AOVS01000136	L. interrogans	Fiocruz_LV2766	Copenhageni/Icterohaemorrhagiae	Homo sapiens	Human	Salvador	Northeast	Atlantic Forest	GenBank submission (The J. Craig Venter Institute, 2013)
AOVT01000067	L. interrogans	Fiocruz_LV2750	Copenhageni/Icterohaemorrhagiae	Homo sapiens	Human	Salvador	Northeast	Atlantic Forest	GenBank submission (The J. Craig Venter Institute, 2013)
AOVU01000073	L. interrogans	Fiocruz_LV4160	Copenhageni/Icterohaemorrhagiae	Homo sapiens	Human	Salvador	Northeast	Atlantic Forest	GenBank submission (The J. Craig Venter Institute, 2013)
AOVV01000085	L. interrogans	200701182	Copenhageni/Icterohaemorrhagiae	Homo sapiens	Human	Salvador	Northeast	Atlantic Forest	GenBank submission (The J. Craig Venter Institute, 2013)
AOVW01000108	L. interrogans	Fiocruz_LV4152	Copenhageni/Icterohaemorrhagiae	Homo sapiens	Human	Salvador	Northeast	Atlantic Forest	GenBank submission (The J. Craig Venter Institute, 2013)
AOVX01000133	L. interrogans	Fiocruz_LV4118	Copenhageni/Icterohaemorrhagiae	Homo sapiens	Human	Salvador	Northeast	Atlantic Forest	GenBank submission (The J. Craig Venter Institute, 2013)
AOVY01000067	L. interrogans	Fiocruz_LV4117	Icterohaemorrhagiae	Homo sapiens	Human	Salvador	Northeast	Atlantic Forest	GenBank submission (The J. Craig Venter Institute, 2013)
AOVZ01000073	L. interrogans	Fiocruz_LV4114	Icterohaemorrhagiae	Homo sapiens	Human	Salvador	Northeast	Atlantic Forest	GenBank submission (The J. Craig Venter Institute, 2013)
AOWA01000111	L. interrogans	Fiocruz_LV4113	Copenhageni/Icterohaemorrhagiae	Homo sapiens	Human	Salvador	Northeast	Atlantic Forest	GenBank submission (The J. Craig Venter Institute, 2013)
AOWB01000120	L. interrogans	Fiocruz_LV4108	Copenhageni/Icterohaemorrhagiae	Homo sapiens	Human	Salvador	Northeast	Atlantic Forest	GenBank submission (The J. Craig Venter Institute, 2013)
AOWC01000119	L. interrogans	Fiocruz_LV237	Copenhageni/Icterohaemorrhagiae	Homo sapiens	Human	Salvador	Northeast	Atlantic Forest	GenBank submission (The J. Craig Venter Institute, 2013)
AOWG01000096	L. interrogans	Fiocruz_LV256	Copenhageni/Icterohaemorrhagiae	Homo sapiens	Human	Salvador	Northeast	Atlantic Forest	GenBank submission (The J. Craig Venter Institute, 2013)
CP012603	L. interrogans	Norma	Hardjo/Sejroe	Bos taurus	Domestic large land animal	Minas Gerais	Southeast	Cerrado	Cosate et al., 2015
CP015814	L. borgpetersenii	4E	ND	Rattus norvegicus	Urban rodent	Pelotas	South	Pampa	GenBank submission (Eslabao, 2017)
CP018146	L. interrogans	Piscina	Copenhageni/Icterohaemorrhagiae	Homo sapiens	Human	Pelotas	South	Pampa	Jorge et al., 2019
CP022883	L. interrogans	DU114	Canicola	Canis lupus familiaris	Pet	São Paulo	Southeast	Atlantic Forest	GenBank submission (Miotto, 2017)
CP022885	L. interrogans	RUFN	Canicola	Rattus norvegicus	Urban rodent	Fernando de Noronha	Northeast	Atlantic Forest	GenBank submission (Miotto, 2017)
CP044014	L. interrogans	RJ19115	Icterohaemorrhagiae	Homo sapiens	Human	Rio de Janeiro	Southeast	Atlantic Forest	GenBank submission (Bayles, 2019)
KF311106	L. santarosai	Carioca	Grippotyphosa	Ovis aries	Domestic large land animal	Rio de Janeiro	Southeast	Atlantic Forest	Lilenbaum et al., 2015
KP114457	L. kirschneri	61H	Mozdok /Pomona	Homo sapiens	Human	Pelotas	South	Pampa	Cunha et al., 2016
KP125532	L. kirschneri	3759	Mozdok /Pomona	Canis lupus familiaris	Pet	Pelotas	South	Pampa	Cunha et al., 2016
KP263059	L. kirschneri	UC5/2011	Grippotyphosa	Equus caballus	Domestic large land animal	Rio de Janeiro	Southeast	Atlantic Forest	Hamond et al., 2016
KP263061	L. noguchii	U73/2013	Panama	Bos taurus	Domestic large land animal	Rio de Janeiro	Southeast	Atlantic Forest	Martins et al., 2015
KP263062	L. santarosai	U152/2013	Shermani	Bos taurus	Domestic large land animal	Rio de Janeiro	Southeast	Atlantic Forest	Pinto et al., 2015
KP263063	L. santarosai	U160/2013	Sarmin	Bos taurus	Domestic large land animal	Rio de Janeiro	Southeast	Atlantic Forest	Pinto et al., 2015
KP263064	L. santarosai	U164/2013	Tarassovi	Bos taurus	Domestic large land animal	Rio de Janeiro	Southeast	Atlantic Forest	Pinto et al., 2015
KP263065	L. santarosai	U214/2013	Sejroe	Bos taurus	Domestic large land animal	Rio de Janeiro	Southeast	Atlantic Forest	Pinto et al., 2015
KP263066	L. noguchii	U232/2013	Autumnalis	Bos taurus	Domestic large land animal	Rio de Janeiro	Southeast	Atlantic Forest	Martins et al., 2015
KP263067	L. santarosai	U233/2013	Grippotyphosa	Bos taurus	Domestic large land animal	Rio de Janeiro	Southeast	Atlantic Forest	Pinto et al., 2015
KP263068	L. santarosai	U278/2013	Shermani	Bos taurus	Domestic large land animal	Rio de Janeiro	Southeast	Atlantic Forest	Pinto et al., 2015
KP263069	L. santarosai	U280/2013	Grippotyphosa	Bos taurus	Domestic large land animal	Rio de Janeiro	Southeast	Atlantic Forest	Pinto et al., 2015
KP645174	L. santarosai	2013_VF52	Sejroe	Bos taurus	Domestic large land animal	Rio de Janeiro	Southeast	Atlantic Forest	Pinto et al., 2015
KP645175	L. santarosai	2014_U76	Sejroe	Bos taurus	Domestic large land animal	Rio de Janeiro	Southeast	Atlantic Forest	Loureiro et al., 2016
KP645176	L. santarosai	2014_U81	Sejroe	Bos taurus	Domestic large land animal	Rio de Janeiro	Southeast	Atlantic Forest	Loureiro et al., 2016
KP645177	L. santarosai	2014_U140	Sejroe	Bos taurus	Domestic large land animal	Rio de Janeiro	Southeast	Atlantic Forest	Loureiro et al., 2016
KP645178	L. santarosai	2014_VF66	Sejroe	Bos taurus	Domestic large land animal	Rio de Janeiro	Southeast	Atlantic Forest	Loureiro et al., 2016
KP862625	L. interrogans	2013_U5	ND	Bos taurus	Domestic large land animal	Rio de Janeiro	Southeast	Atlantic Forest	Hamond et al., 2016
KP862626	L. interrogans	2013_U16	ND	Bos taurus	Domestic large land animal	Rio de Janeiro	Southeast	Atlantic Forest	Hamond et al., 2016
KP862627	L. noguchii	2013_U73	Panama	Bos taurus	Domestic large land animal	Rio de Janeiro	Southeast	Atlantic Forest	Hamond et al., 2016
KP862628	L. borgpetersenii	2013_U83	Tarassovi	Bos taurus	Domestic large land animal	Rio de Janeiro	Southeast	Atlantic Forest	Hamond et al., 2016
KP862629	L. interrogans	2013_U85	ND	Bos taurus	Domestic large land animal	Rio de Janeiro	Southeast	Atlantic Forest	Hamond et al., 2016
KP862630	L. borgpetersenii	2013_U98	ND	Bos taurus	Domestic large land animal	Rio de Janeiro	Southeast	Atlantic Forest	Hamond et al., 2016
KP862631	L. borgpetersenii	2013_U146	ND	Bos taurus	Domestic large land animal	Rio de Janeiro	Southeast	Atlantic Forest	Hamond et al., 2016
KP862635	L. interrogans	2013_U167	ND	Bos taurus	Domestic large land animal	Rio de Janeiro	Southeast	Atlantic Forest	Hamond et al., 2016
KP862636	L. borgpetersenii	2013_U183	ND	Bos taurus	Domestic large land animal	Rio de Janeiro	Southeast	Atlantic Forest	Hamond et al., 2016
KP862637	L. interrogans	2013_U193	ND	Bos taurus	Domestic large land animal	Rio de Janeiro	Southeast	Atlantic Forest	Hamond et al., 2016
KP862638	L. borgpetersenii	2013_U194	ND	Bos taurus	Domestic large land animal	Rio de Janeiro	Southeast	Atlantic Forest	Hamond et al., 2016
KP862639	L. borgpetersenii	2013_U215	ND	Bos taurus	Domestic large land animal	Rio de Janeiro	Southeast	Atlantic Forest	Hamond et al., 2016
KP862640	L. interrogans	2013_U225	ND	Bos taurus	Domestic large land animal	Rio de Janeiro	Southeast	Atlantic Forest	Hamond et al., 2016
KP862641	L. noguchii	2013_U232	Autumnalis	Bos taurus	Domestic large land animal	Rio de Janeiro	Southeast	Atlantic Forest	Hamond et al., 2016
KP862643	L. borgpetersenii	2013_U275	ND	Bos taurus	Domestic large land animal	Rio de Janeiro	Southeast	Atlantic Forest	Hamond et al., 2016
KP862644	L. borgpetersenii	2013_U277	ND	Bos taurus	Domestic large land animal	Rio de Janeiro	Southeast	Atlantic Forest	Hamond et al., 2016
KP862647	L. borgpetersenii	2013_U291	Grippotyphosa	Bos taurus	Domestic large land animal	Rio de Janeiro	Southeast	Atlantic Forest	Hamond et al., 2016
KR075676	L. interrogans	2012_OV5	Sejroe	Ovis aries	Domestic large land animal	Rio de Janeiro	Southeast	Atlantic Forest	Pinto et al., 2015
KT952400	L. borgpetersenii	L49	Hardjo/Sejroe	Bos taurus	Domestic large land animal	Londrina	South	Atlantic Forest	Chideroli et al., 2016
KT952401	L. borgpetersenii	L54	Hardjo/Sejroe	Bos taurus	Domestic large land animal	Londrina	South	Atlantic Forest	Chideroli et al., 2016
KU682051	L. santarosai	DU92	ND	Canis lupus familiaris	Pet	São Paulo	Southeast	Atlantic Forest	Miotto et al., 2016
KY113317	L. noguchii	U79/2014	Autumnalis	Bos taurus	Domestic large land animal	Rio de Janeiro	Southeast	Atlantic Forest	Loureiro et al., 2020
KY113318	L. noguchii	U93/2014	Australis	Bos taurus	Domestic large land animal	Rio de Janeiro	Southeast	Atlantic Forest	Loureiro et al., 2020
KY113319	L. noguchii	U65/2014	Australis	Bos taurus	Domestic large land animal	Rio de Janeiro	Southeast	Atlantic Forest	Loureiro et al., 2020
KY113320	L. noguchii	U289/2015	Panama	Bos taurus	Domestic large land animal	Rio de Janeiro	Southeast	Atlantic Forest	Loureiro et al., 2020
KY113321	L. noguchii	U323/2015	Australis	Bos taurus	Domestic large land animal	Rio de Janeiro	Southeast	Atlantic Forest	Loureiro et al., 2020
KY113322	L. noguchii	U325/2015	Panama	Bos taurus	Domestic large land animal	Rio de Janeiro	Southeast	Atlantic Forest	Loureiro et al., 2020
KY113323	L. noguchii	U374/2015	Autumnalis	Bos taurus	Domestic large land animal	Rio de Janeiro	Southeast	Atlantic Forest	Loureiro et al., 2020
KY113324	L. noguchii	U386/2016	Pyrogenes	Bos taurus	Domestic large land animal	Rio de Janeiro	Southeast	Atlantic Forest	Loureiro et al., 2020
KY305485	L. interrogans	L53	Hardjo-prajitno/Sejroe	Bos taurus	Domestic large land animal	Londrina	South	Atlantic Forest	Chideroli et al., 2016
LCZF01000155	L. interrogans	acegua	Muenchen/Autumnalis	Bos taurus	Domestic large land animal	Acegua	South	Pampa	Monte et al., 2015
LJBO01000042	L. interrogans	Prea	Icterohaemorrhagiae	Cavia aperea	Wild animal	Pelotas	South	Pampa	Kremer et al., 2016
LJBQ01000158	L. interrogans	Capivara	Icterohaemorrhagiae	Hydrochaeris hydrochaeris	Wild animal	Pelotas	South	Pampa	Kremer et al., 2016
MF187959	L. interrogans	BUT46	ND	Bos taurus	Domestic large land animal	Rio de Janeiro	Southeast	Atlantic Forest	Pires et al., 2018
MG932792	L. interrogans	M9/99	ND	Bos taurus	Domestic large land animal	Rio de Janeiro	Southeast	Atlantic Forest	Pires et al., 2018
MG932793	L. interrogans	M10/99	Icterohaemorrhagiae	Rattus norvegicus	Urban rodent	Rio de Janeiro	Southeast	Atlantic Forest	Jaeger et al., 2018
MG932794	L. interrogans	M64/06	Icterohaemorrhagiae	Canis lupus familiaris	Pet	São Gonçalo	Southeast	Atlantic Forest	Jaeger et al., 2018
MG932795	L. interrogans	UFFSG001	Icterohaemorrhagiae	Canis lupus familiaris	Pet	São Gonçalo	Southeast	Atlantic Forest	Jaeger et al., 2018
MG932796	L. interrogans	UFFG19	Icterohaemorrhagiae	Canis lupus familiaris	Pet	São Gonçalo	Southeast	Atlantic Forest	Jaeger et al., 2018
MG932797	L. interrogans	UFFB15	Icterohaemorrhagiae	Canis lupus familiaris	Pet	São Gonçalo	Southeast	Atlantic Forest	Jaeger et al., 2018
MH231557	L. santarosai	2014_U83	Tarassovi	Bos taurus	Domestic large land animal	Rio de Janeiro	Southeast	Atlantic Forest	Pinto et al., 2017
MH231558	L. santarosai	2015_U291	Grippotyphosa	Bos taurus	Domestic large land animal	Rio de Janeiro	Southeast	Atlantic Forest	Pinto et al., 2017
MH231559	L. interrogans	2015_U349	Sejroe	Bos taurus	Domestic large land animal	Rio de Janeiro	Southeast	Atlantic Forest	Jaeger et al., 2019
MH231560	L. interrogans	2015_U376	Sejroe	Bos taurus	Domestic large land animal	Rio de Janeiro	Southeast	Atlantic Forest	Jaeger et al., 2019
MH325332	L. santarosai	19524	ND	Nectomys squamipes	Wild animal	Rio de Janeiro	Southeast	Atlantic Forest	Vieira et al., 2019
MH325333	L. santarosai	67 (M52/08-12)	ND	Hydrochaeris hydrochaeris	Wild animal	Rio de Janeiro	Southeast	Atlantic Forest	Vieira et al., 2019
MH325334	L. santarosai	68 (M52/08-19)	ND	Hydrochaeris hydrochaeris	Wild animal	Rio de Janeiro	Southeast	Atlantic Forest	Vieira et al., 2019
MH683044	L. kirschneri	UFU02	Grippotyphosa	Bos taurus	Domestic large land animal	Uberlandia	Southeast	Cerrado	Soares et al., 2020
MK077114	L. borgpetersenii	169	Sejroe	Bos taurus	Domestic large land animal	Novo Repartimento	North	Amazon	Guedes et al., 2019
MK077115	L. borgpetersenii	172	Sejroe	Bos taurus	Domestic large land animal	Novo Repartimento	North	Amazon	Guedes et al., 2019
MK077116	L. borgpetersenii	139	Sejroe	Bos taurus	Domestic large land animal	Novo Repartimento	North	Amazon	Guedes et al., 2019
MK077117	L. borgpetersenii	138	Sejroe	Bos taurus	Domestic large land animal	Novo Repartimento	North	Amazon	Guedes et al., 2019
MK077118	L. borgpetersenii	130	Sejroe	Bos taurus	Domestic large land animal	Novo Repartimento	North	Amazon	Guedes et al., 2019
MK077120	L. borgpetersenii	128k	Sejroe	Bos taurus	Domestic large land animal	Novo Repartimento	North	Amazon	Guedes et al., 2019
MK077122	L. borgpetersenii	119k	Sejroe	Bos taurus	Domestic large land animal	Novo Repartimento	North	Amazon	Guedes et al., 2019
MK077123	L. borgpetersenii	112	Sejroe	Bos taurus	Domestic large land animal	Novo Repartimento	North	Amazon	Guedes et al., 2019
MK077124	L. borgpetersenii	49	Sejroe	Bos taurus	Domestic large land animal	Novo Repartimento	North	Amazon	Guedes et al., 2019
MK077125	L. borgpetersenii	33	Sejroe	Bos taurus	Domestic large land animal	Novo Repartimento	North	Amazon	Guedes et al., 2019
MK077126	L. borgpetersenii	35	Sejroe	Bos taurus	Domestic large land animal	Novo Repartimento	North	Amazon	Guedes et al., 2019
MK077127	L. borgpetersenii	63	Sejroe	Bos taurus	Domestic large land animal	Novo Repartimento	North	Amazon	Guedes et al., 2019
MK077128	L. borgpetersenii	24	Sejroe	Bos taurus	Domestic large land animal	Novo Repartimento	North	Amazon	Guedes et al., 2019
MK077129	L. borgpetersenii	106	Sejroe	Bos taurus	Domestic large land animal	Novo Repartimento	North	Amazon	Guedes et al., 2019
MK077130	L. borgpetersenii	208	Sejroe	Bos taurus	Domestic large land animal	Novo Repartimento	North	Amazon	Guedes et al., 2019
MK077131	L. santarosai	61	Sejroe	Bos taurus	Domestic large land animal	Novo Repartimento	North	Amazon	Guedes et al., 2019
MK077132	L. interrogans	161	Sejroe	Bos taurus	Domestic large land animal	Novo Repartimento	North	Amazon	Guedes et al., 2019
MK077133	L. interrogans	98	Sejroe	Bos taurus	Domestic large land animal	Novo Repartimento	North	Amazon	Guedes et al., 2019
MK077134	L. kirschneri	42	ND	Bos taurus	Domestic large land animal	Novo Repartimento	North	Amazon	Guedes et al., 2019
MK077135	L. kirschneri	60	ND	Bos taurus	Domestic large land animal	Novo Repartimento	North	Amazon	Guedes et al., 2019
MK077136	L. kirschneri	120	ND	Bos taurus	Domestic large land animal	Novo Repartimento	North	Amazon	Guedes et al., 2019
MK077137	L. kirschneri	177	ND	Bos taurus	Domestic large land animal	Novo Repartimento	North	Amazon	Guedes et al., 2019
MK315133	L. santarosai	2014_U213	ND	Bos taurus	Domestic large land animal	Rio de Janeiro	Southeast	Atlantic Forest	Jaeger et al., 2019
MK315134	L. santarosai	2014_U222	ND	Bos taurus	Domestic large land animal	Rio de Janeiro	Southeast	Atlantic Forest	Jaeger et al., 2019
MK315135	L. santarosai	2015_U237	Sejroe	Bos taurus	Domestic large land animal	Rio de Janeiro	Southeast	Atlantic Forest	Jaeger et al., 2019
MK315136	L. kirschneri	5940	ND	Hydrochaeris hydrochaeris	Wild animal	Rio de Janeiro	Southeast	Atlantic Forest	Jaeger et al., 2019
MK315137	L. kirschneri	6582	ND	Hydrochaeris hydrochaeris	Wild animal	Rio de Janeiro	Southeast	Atlantic Forest	Jaeger et al., 2019
MK315138	L. santarosai	5941	ND	Hydrochaeris hydrochaeris	Wild animal	Rio Branco	North	Amazon	Jaeger et al., 2019
MK315139	L. kirschneri	3902	Icterohaemorrhagiae	Hydrochaeris hydrochaeris	Wild animal	Rio de Janeiro	Southeast	Atlantic Forest	Jaeger et al., 2019
MK315140	L. kirschneri	3926	ND	Hydrochaeris hydrochaeris	Wild animal	Rio de Janeiro	Southeast	Atlantic Forest	Jaeger et al., 2019
MK315141	L. kirschneri	1	ND	Hydrochaeris hydrochaeris	Wild animal	Rio de Janeiro	Southeast	Atlantic Forest	Jaeger et al., 2019
MK315142	L. kirschneri	5494	Icterohaemorrhagiae	Hydrochaeris hydrochaeris	Wild animal	Rio de Janeiro	Southeast	Atlantic Forest	Jaeger et al., 2019
MK315143	L. santarosai	3889	Tarassovi	Hydrochaeris hydrochaeris	Wild animal	Rio de Janeiro	Southeast	Atlantic Forest	Jaeger et al., 2019
MK315144	L. santarosai	2016_U387	Grippotyphosa	Bos taurus	Domestic large land animal	Rio de Janeiro	Southeast	Atlantic Forest	Jaeger et al., 2019
MK315145	L. santarosai	2016_U001JF	Tarassovi	Bos taurus	Domestic large land animal	Juiz de Fora	Southeast	Atlantic Forest	Jaeger et al., 2019
MK330683	L. noguchii	2015_U362	Australis	Bos taurus	Domestic large land animal	Rio de Janeiro	Southeast	Atlantic Forest	Jaeger et al., 2019
MN394902	L. interrogans	C1/2012	Icterohaemorrhagiae	Canis lupus familiaris	Pet	Salvador	Northeast	Atlantic Forest	Paz et al., 2021
MN394903	L. interrogans	C3/2012	Icterohaemorrhagiae	Canis lupus familiaris	Pet	Salvador	Northeast	Atlantic Forest	Paz et al., 2021
MN394904	L. interrogans	C7/2012	Icterohaemorrhagiae	Canis lupus familiaris	Pet	Salvador	Northeast	Atlantic Forest	Paz et al., 2021
MN394905	L. interrogans	C20/2013	Icterohaemorrhagiae	Canis lupus familiaris	Pet	Salvador	Northeast	Atlantic Forest	Paz et al., 2021
MN394906	L. interrogans	C25/2013	Icterohaemorrhagiae	Canis lupus familiaris	Pet	Salvador	Northeast	Atlantic Forest	Paz et al., 2021
MN394907	L. interrogans	C29/2013	Icterohaemorrhagiae	Canis lupus familiaris	Pet	Salvador	Northeast	Atlantic Forest	Paz et al., 2021
MN394908	L. interrogans	C41/2015	Icterohaemorrhagiae	Canis lupus familiaris	Pet	Salvador	Northeast	Atlantic Forest	Paz et al., 2021
MN394909	L. interrogans	C51/2015	Icterohaemorrhagiae	Canis lupus familiaris	Pet	Salvador	Northeast	Atlantic Forest	Paz et al., 2021
MN394910	L. interrogans	C52/2015	Icterohaemorrhagiae	Canis lupus familiaris	Pet	Salvador	Northeast	Atlantic Forest	Paz et al., 2021
MN394911	L. interrogans	C53/2015	Icterohaemorrhagiae	Canis lupus familiaris	Pet	Salvador	Northeast	Atlantic Forest	Paz et al., 2021
MN394912	L. interrogans	C56/2015	Icterohaemorrhagiae	Canis lupus familiaris	Pet	Salvador	Northeast	Atlantic Forest	Paz et al., 2021
MN901992	L. interrogans	M51/19-87	Pomona	Bubalus bubalis	Domestic large land animal	Macapa	North	Amazon	Guedes et al., 2021c
MN901993	L. interrogans	M51/19-80	Pomona	Bubalus bubalis	Domestic large land animal	Macapa	North	Amazon	Guedes et al., 2021c
MN901994	L. interrogans	M51/19-72	Pomona	Bubalus bubalis	Domestic large land animal	Macapa	North	Amazon	Guedes et al., 2021c
MN901995	L. interrogans	M51/19-71	Pomona	Bubalus bubalis	Domestic large land animal	Macapa	North	Amazon	Guedes et al., 2021c
MN901996	L. interrogans	M51/19-70	Pomona	Bubalus bubalis	Domestic large land animal	Macapa	North	Amazon	Guedes et al., 2021c
MT270418	L. interrogans	FF13	ND	Bos taurus	Domestic large land animal	Rio de Janeiro	Southeast	Atlantic Forest	Di Azevedo et al., 2021
MT270419	L. santarosai	FF18	ND	Bos taurus	Domestic large land animal	Rio de Janeiro	Southeast	Atlantic Forest	Di Azevedo et al., 2021
MT270420	L. interrogans	UF4	Sejroe	Bos taurus	Domestic large land animal	Rio de Janeiro	Southeast	Atlantic Forest	Di Azevedo et al., 2020
MT270421	L. interrogans	UF5	Sejroe	Bos taurus	Domestic large land animal	Rio de Janeiro	Southeast	Atlantic Forest	Di Azevedo et al., 2020
MT270422	L. interrogans	UF7	Sejroe	Bos taurus	Domestic large land animal	Rio de Janeiro	Southeast	Atlantic Forest	Di Azevedo et al., 2020
MT270423	L. interrogans	UF9	Sejroe	Bos taurus	Domestic large land animal	Rio de Janeiro	Southeast	Atlantic Forest	Di Azevedo et al., 2020
MT270424	L. interrogans	UF16	Sejroe	Bos taurus	Domestic large land animal	Rio de Janeiro	Southeast	Atlantic Forest	Di Azevedo et al., 2020
MT270425	L. interrogans	UF19	Sejroe	Bos taurus	Domestic large land animal	Rio de Janeiro	Southeast	Atlantic Forest	Di Azevedo et al., 2020
MT270426	L. interrogans	UF20	Sejroe	Bos taurus	Domestic large land animal	Rio de Janeiro	Southeast	Atlantic Forest	Di Azevedo et al., 2020
MT270427	L. interrogans	UF21	Sejroe	Bos taurus	Domestic large land animal	Rio de Janeiro	Southeast	Atlantic Forest	Di Azevedo et al., 2020
MT270428	L. interrogans	UF24	Sejroe	Bos taurus	Domestic large land animal	Rio de Janeiro	Southeast	Atlantic Forest	Di Azevedo et al., 2020
MT361666	L. interrogans	19818	ND	Neacomys spinosus	Wild animal	Rio Branco	North	Amazon	Medeiros et al., 2022
MT361667	L. interrogans	19826	ND	Marmosa micoureus regina	Wild animal	Rio Branco	North	Amazon	Medeiros et al., 2022
MT361668	L. interrogans	19875	ND	Neacomys spinosus	Wild animal	Rio Branco	North	Amazon	Medeiros et al., 2022
MT361669	L. interrogans	19802	ND	Marmosa micoureus demerarae	Wild animal	Rio Branco	North	Amazon	Medeiros et al., 2022
MT361670	L. interrogans	19812	ND	Proechimys brevicauda	Wild animal	Rio Branco	North	Amazon	Medeiros et al., 2022
MT361671	L. interrogans	19881	ND	Neacomys aff. musseri	Wild animal	Rio Branco	North	Amazon	Medeiros et al., 2022
MT361672	L. interrogans	18052	ND	Proechimys aff. gardneri	Wild animal	Rio Branco	North	Amazon	Medeiros et al., 2022
MT361673	L. interrogans	19804	ND	Marmosops ocellatus	Wild animal	Rio Branco	North	Amazon	Medeiros et al., 2022
MT361674	L. interrogans	19817	ND	Oligoryzomys microtis	Wild animal	Rio Branco	North	Amazon	Medeiros et al., 2022
MT361675	L. interrogans	18063	ND	Marmosops ocellatus	Wild animal	Rio Branco	North	Amazon	Medeiros et al., 2022
MT361676	L. interrogans	19799	ND	Monodelphis glirina	Wild animal	Rio Branco	North	Amazon	Medeiros et al., 2022
MT361677	L. interrogans	19845	ND	Neacomys spinosus	Wild animal	Rio Branco	North	Amazon	Medeiros et al., 2022
MT361678	L. noguchii	19850	ND	Marmosa micoureus demerarae	Wild animal	Rio Branco	North	Amazon	Medeiros et al., 2022
MT361679	L. noguchii	19882	ND	Proechimys aff. gardneri	Wild animal	Rio Branco	North	Amazon	Medeiros et al., 2022
MT361680	L. noguchii	19861	ND	Mesomys hispidus	Wild animal	Rio Branco	North	Amazon	Medeiros et al., 2022
MT361681	L. noguchii	19819	ND	Rhipidomys leucodactylus	Wild animal	Rio Branco	North	Amazon	Medeiros et al., 2022
MT361682	L. santarosai	19828	ND	Metachirus nudicaudatus	Wild animal	Rio Branco	North	Amazon	Medeiros et al., 2020
MT361683	L. santarosai	19866	ND	Marmosops sp.	Wild animal	Rio Branco	North	Amazon	Medeiros et al., 2020
MT361684	L. santarosai	19823	ND	Monodelphis peruviana	Wild animal	Rio Branco	North	Amazon	Medeiros et al., 2020
MT361685	L. santarosai	19871	ND	Monodelphis glirina	Wild animal	Rio Branco	North	Amazon	Medeiros et al., 2020
MT708147	L. borgpetersenii	M02/20-23	Hardjo/Sejroe	Bos taurus	Domestic large land animal	Para	North	Amazon	Guedes et al., 2021b
MT708148	L. borgpetersenii	M02/20-44	Hardjo/Sejroe	Bos taurus	Domestic large land animal	Para	North	Amazon	Guedes et al., 2021b
MT708149	L. borgpetersenii	M02/20-50	Hardjo/Sejroe	Bos taurus	Domestic large land animal	Para	North	Amazon	Guedes et al., 2021b
MT708150	L. borgpetersenii	M02/20-52	Hardjo/Sejroe	Bos taurus	Domestic large land animal	Para	North	Amazon	Guedes et al., 2021b
MT708151	L. borgpetersenii	M02/20-53	Hardjo/Sejroe	Bos taurus	Domestic large land animal	Para	North	Amazon	Guedes et al., 2021b
MT708152	L. borgpetersenii	M02/20-55	Hardjo/Sejroe	Bos taurus	Domestic large land animal	Para	North	Amazon	Guedes et al., 2021b
MT708153	L. borgpetersenii	M02/20-67	Hardjo/Sejroe	Bos taurus	Domestic large land animal	Para	North	Amazon	Guedes et al., 2021b
MT708154	L. borgpetersenii	M02/20-68	Hardjo/Sejroe	Bos taurus	Domestic large land animal	Para	North	Amazon	Guedes et al., 2021b
MT708155	L. borgpetersenii	M02/20-77	Hardjo/Sejroe	Bos taurus	Domestic large land animal	Para	North	Amazon	Guedes et al., 2021b
MT708156	L. borgpetersenii	M02/20-96	Hardjo/Sejroe	Bos taurus	Domestic large land animal	Para	North	Amazon	Guedes et al., 2021b
MT708157	L. borgpetersenii	M02/20-116	Hardjo/Sejroe	Bos taurus	Domestic large land animal	Para	North	Amazon	Guedes et al., 2021b
MT708158	L. borgpetersenii	M02/20-118	Hardjo/Sejroe	Bos taurus	Domestic large land animal	Para	North	Amazon	Guedes et al., 2021b
MT708159	L. borgpetersenii	M02/20-121	Hardjo/Sejroe	Bos taurus	Domestic large land animal	Para	North	Amazon	Guedes et al., 2021b
MT708160	L. borgpetersenii	M02/20-143	Hardjo/Sejroe	Bos taurus	Domestic large land animal	Para	North	Amazon	Guedes et al., 2021b
MT708161	L. borgpetersenii	M02/20-152	Hardjo/Sejroe	Bos taurus	Domestic large land animal	Para	North	Amazon	Guedes et al., 2021b
MT708162	L. borgpetersenii	M02/20-162	Hardjo/Sejroe	Bos taurus	Domestic large land animal	Para	North	Amazon	Guedes et al., 2021b
MT708163	L. borgpetersenii	M02/20-166	Hardjo/Sejroe	Bos taurus	Domestic large land animal	Para	North	Amazon	Guedes et al., 2021b
MT708164	L. borgpetersenii	M02/20-172	Hardjo/Sejroe	Bos taurus	Domestic large land animal	Para	North	Amazon	Guedes et al., 2021b
MT708165	L. kirschneri	M02/20-11	Grippotyphosa	Bos taurus	Domestic large land animal	Para	North	Amazon	Guedes et al., 2021b
MT708166	L. kirschneri	M02/20-22	Icterohaemorrhagiae	Bos taurus	Domestic large land animal	Para	North	Amazon	Guedes et al., 2021b
MT708167	L. kirschneri	M02/20-29	Autumnalis	Bos taurus	Domestic large land animal	Para	North	Amazon	Guedes et al., 2021b
MT708168	L. kirschneri	M02/20-31	Icterohaemorrhagiae	Bos taurus	Domestic large land animal	Para	North	Amazon	Guedes et al., 2021b
MT708169	L. kirschneri	M02/20-32	Icterohaemorrhagiae	Bos taurus	Domestic large land animal	Para	North	Amazon	Guedes et al., 2021b
MT708170	L. kirschneri	M02/20-38	Grippotyphosa	Bos taurus	Domestic large land animal	Para	North	Amazon	Guedes et al., 2021b
MT708171	L. kirschneri	M02/20-47	Icterohaemorrhagiae	Bos taurus	Domestic large land animal	Para	North	Amazon	Guedes et al., 2021b
MT708172	L. kirschneri	M02/20-102	Icterohaemorrhagiae	Bos taurus	Domestic large land animal	Para	North	Amazon	Guedes et al., 2021b
MT708173	L. kirschneri	M02/20-104	Grippotyphosa	Bos taurus	Domestic large land animal	Para	North	Amazon	Guedes et al., 2021b
MT708174	L. kirschneri	M02/20-105	Icterohaemorrhagiae	Bos taurus	Domestic large land animal	Para	North	Amazon	Guedes et al., 2021b
MT708175	L. kirschneri	M02/20-108	Icterohaemorrhagiae	Bos taurus	Domestic large land animal	Para	North	Amazon	Guedes et al., 2021b
MT708176	L. kirschneri	M02/20-111	Icterohaemorrhagiae	Bos taurus	Domestic large land animal	Para	North	Amazon	Guedes et al., 2021b
MT708177	L. kirschneri	M02/20-126	Grippotyphosa	Bos taurus	Domestic large land animal	Para	North	Amazon	Guedes et al., 2021b
MT708178	L. kirschneri	M02/20-137	Grippotyphosa	Bos taurus	Domestic large land animal	Para	North	Amazon	Guedes et al., 2021b
MT708179	L. kirschneri	M02/20-144	Autumnalis	Bos taurus	Domestic large land animal	Para	North	Amazon	Guedes et al., 2021b
MT708180	L. kirschneri	M02/20-170	Grippotyphosa	Bos taurus	Domestic large land animal	Para	North	Amazon	Guedes et al., 2021b
MT708181	L. kirschneri	M02/20-198	Icterohaemorrhagiae	Bos taurus	Domestic large land animal	Para	North	Amazon	Guedes et al., 2021b
MT708182	L. kirschneri	M02/20-215	Icterohaemorrhagiae	Bos taurus	Domestic large land animal	Para	North	Amazon	Guedes et al., 2021b
MT708183	L. santarosai	M02/20-03	Autumnalis	Bos taurus	Domestic large land animal	Para	North	Amazon	Guedes et al., 2021b
MT708184	L. santarosai	M02/20-08	ND	Bos taurus	Domestic large land animal	Para	North	Amazon	Guedes et al., 2021b
MT708185	L. santarosai	M02/20-10	ND	Bos taurus	Domestic large land animal	Para	North	Amazon	Guedes et al., 2021b
MT708186	L. santarosai	M02/20-18	Tarassovi	Bos taurus	Domestic large land animal	Para	North	Amazon	Guedes et al., 2021b
MT708187	L. santarosai	M02/20-84	Pyrogenes	Bos taurus	Domestic large land animal	Para	North	Amazon	Guedes et al., 2021b
MT708188	L. santarosai	M02/20-114	ND	Bos taurus	Domestic large land animal	Para	North	Amazon	Guedes et al., 2021b
MT708189	L. santarosai	M02/20-115	Autumnalis	Bos taurus	Domestic large land animal	Para	North	Amazon	Guedes et al., 2021b
MT708190	L. santarosai	M02/20-119	ND	Bos taurus	Domestic large land animal	Para	North	Amazon	Guedes et al., 2021b
MT708191	L. santarosai	M02/20-207	ND	Bos taurus	Domestic large land animal	Para	North	Amazon	Guedes et al., 2021b
MT708192	L. noguchii	M02/20-17	Bataviae	Bos taurus	Domestic large land animal	Para	North	Amazon	Guedes et al., 2021b
MT708193	L. noguchii	M02/20-35	Bataviae	Bos taurus	Domestic large land animal	Para	North	Amazon	Guedes et al., 2021b
MT708194	L. noguchii	M02/20-46	Panama	Bos taurus	Domestic large land animal	Para	North	Amazon	Guedes et al., 2021b
MT708195	L. interrogans	M02/20-136	Icterohaemorrhagiae	Bos taurus	Domestic large land animal	Para	North	Amazon	Guedes et al., 2021b
MT708196	L. interrogans	M02/20-155	Canicola	Bos taurus	Domestic large land animal	Para	North	Amazon	Guedes et al., 2021b
MW196272	L. interrogans	SG3	ND	Canis lupus familiaris	Pet	São Gonçalo	Southeast	Atlantic Forest	Sant'Anna et al., 2021
MW196273	L. interrogans	SG6	ND	Canis lupus familiaris	Pet	São Gonçalo	Southeast	Atlantic Forest	Sant'Anna et al., 2021
MW196274	L. interrogans	SG7	ND	Canis lupus familiaris	Pet	São Gonçalo	Southeast	Atlantic Forest	Sant'Anna et al., 2021
MW196275	L. interrogans	SG10	ND	Canis lupus familiaris	Pet	São Gonçalo	Southeast	Atlantic Forest	Sant'Anna et al., 2021
MW196276	L. interrogans	SG13	ND	Canis lupus familiaris	Pet	São Gonçalo	Southeast	Atlantic Forest	Sant'Anna et al., 2021
MW196277	L. interrogans	SG27	ND	Canis lupus familiaris	Pet	São Gonçalo	Southeast	Atlantic Forest	Sant'Anna et al., 2021
MW196278	L. interrogans	SG28	ND	Canis lupus familiaris	Pet	São Gonçalo	Southeast	Atlantic Forest	Sant'Anna et al., 2021
MW196279	L. interrogans	SG29	ND	Canis lupus familiaris	Pet	São Gonçalo	Southeast	Atlantic Forest	Sant'Anna et al., 2021
MW196280	L. interrogans	SG32	ND	Canis lupus familiaris	Pet	São Gonçalo	Southeast	Atlantic Forest	Sant'Anna et al., 2021
MW196281	L. interrogans	SG33	ND	Canis lupus familiaris	Pet	São Gonçalo	Southeast	Atlantic Forest	Sant'Anna et al., 2021
MW196282	L. interrogans	SG34	ND	Canis lupus familiaris	Pet	São Gonçalo	Southeast	Atlantic Forest	Sant'Anna et al., 2021
MW196283	L. interrogans	SG37	ND	Canis lupus familiaris	Pet	São Gonçalo	Southeast	Atlantic Forest	Sant'Anna et al., 2021
MW196284	L. interrogans	SG54	ND	Canis lupus familiaris	Pet	São Gonçalo	Southeast	Atlantic Forest	Sant'Anna et al., 2021
MW196285	L. interrogans	SG55	ND	Canis lupus familiaris	Pet	São Gonçalo	Southeast	Atlantic Forest	Sant'Anna et al., 2021
MW196286	L. interrogans	SG69	ND	Canis lupus familiaris	Pet	São Gonçalo	Southeast	Atlantic Forest	Sant'Anna et al., 2021
MW196287	L. interrogans	SG70	ND	Canis lupus familiaris	Pet	São Gonçalo	Southeast	Atlantic Forest	Sant'Anna et al., 2021
MW196288	L. interrogans	SG73	ND	Canis lupus familiaris	Pet	São Gonçalo	Southeast	Atlantic Forest	Sant'Anna et al., 2021
MW196289	L. interrogans	SG75	ND	Canis lupus familiaris	Pet	São Gonçalo	Southeast	Atlantic Forest	Sant'Anna et al., 2021
MW196290	L. interrogans	SG88	ND	Canis lupus familiaris	Pet	São Gonçalo	Southeast	Atlantic Forest	Sant'Anna et al., 2021
MW196291	L. interrogans	SG98	ND	Canis lupus familiaris	Pet	São Gonçalo	Southeast	Atlantic Forest	Sant'Anna et al., 2021
MW196292	L. noguchii	SG95	ND	Canis lupus familiaris	Pet	São Gonçalo	Southeast	Atlantic Forest	Sant'Anna et al., 2021
MW196293	L. noguchii	SG97	ND	Canis lupus familiaris	Pet	São Gonçalo	Southeast	Atlantic Forest	Sant'Anna et al., 2021
MW714382	L. borgpetersenii	M13/20-181	Sejroe	Bubalus bubalis	Domestic large land animal	Macapa	North	Amazon	Guedes et al., 2021a
MZ099639	L. interrogans	CVM1	Sejroe	Bos taurus	Domestic large land animal	Rio de Janeiro	Southeast	Atlantic Forest	Aymée et al., 2021
MZ099640	L. interrogans	CVM2	Icterohaemorrhagiae	Bos taurus	Domestic large land animal	Rio de Janeiro	Southeast	Atlantic Forest	Aymée et al., 2021
MZ099641	L. interrogans	UF3	Sejroe	Bos taurus	Domestic large land animal	Rio de Janeiro	Southeast	Atlantic Forest	Aymée et al., 2021
MZ099642	L. interrogans	UF4	Sejroe	Bos taurus	Domestic large land animal	Rio de Janeiro	Southeast	Atlantic Forest	Aymée et al., 2021
MZ099643	L. noguchii	UF9	Australis	Bos taurus	Domestic large land animal	Rio de Janeiro	Southeast	Atlantic Forest	Aymée et al., 2021
MZ099644	L. interrogans	UF10	Icterohaemorrhagiae	Bos taurus	Domestic large land animal	Rio de Janeiro	Southeast	Atlantic Forest	Aymée et al., 2021
MZ442326	L. interrogans	S47	Australis	Bos taurus	Domestic large land animal	Rio de Janeiro	Southeast	Atlantic Forest	Aymée et al., 2021
MZ442327	L. interrogans	S66	ND	Sus scrofa domesticus	Domestic large land animal	Rio Branco	North	Amazon	Gomes et al.,2022
MZ442328	L. interrogans	S67	ND	Sus scrofa domesticus	Domestic large land animal	Rio Branco	North	Amazon	Gomes et al.,2022
MZ442329	L. interrogans	S76	ND	Sus scrofa domesticus	Domestic large land animal	Rio Branco	North	Amazon	Gomes et al.,2022
MZ442330	L. interrogans	S88	ND	Sus scrofa domesticus	Domestic large land animal	Rio Branco	North	Amazon	Gomes et al.,2022
MZ442331	L. interrogans	S103	ND	Sus scrofa domesticus	Domestic large land animal	Rio Branco	North	Amazon	Gomes et al.,2022
MZ442332	L. interrogans	S137	ND	Sus scrofa domesticus	Domestic large land animal	Rio Branco	North	Amazon	Gomes et al.,2022
MZ442333	L. interrogans	S73	ND	Sus scrofa domesticus	Domestic large land animal	Rio Branco	North	Amazon	Gomes et al.,2022
MZ442334	L. interrogans	S74	ND	Sus scrofa domesticus	Domestic large land animal	Rio Branco	North	Amazon	Gomes et al.,2022
MZ442335	L. interrogans	S113	ND	Sus scrofa domesticus	Domestic large land animal	Rio Branco	North	Amazon	Gomes et al.,2022
MZ442336	L. interrogans	S119	ND	Sus scrofa domesticus	Domestic large land animal	Rio Branco	North	Amazon	Gomes et al.,2022
MZ682611	L. noguchii	G1_L	ND	Capra hircus	Domestic large land animal	Leopoldina	Southeast	Atlantic Forest	Aymée, Di Azevedo et al.,2021
MZ682612	L. noguchii	G2_L	ND	Capra hircus	Domestic large land animal	Leopoldina	Southeast	Atlantic Forest	Aymée, Di Azevedo et al.,2021
MZ682613	L. noguchii	G3_L	ND	Capra hircus	Domestic large land animal	Leopoldina	Southeast	Atlantic Forest	Aymée, Di Azevedo et al.,2021
MZ682614	L. noguchii	G4_K	ND	Capra hircus	Domestic large land animal	Leopoldina	Southeast	Atlantic Forest	Aymée, Di Azevedo et al.,2021
MZ773514	L. interrogans	7R_CRD	Icterohaemorrhagiae	Canis lupus familiaris	Pet	São Gonçalo	Southeast	Atlantic Forest	Di Azevedo et al., 2022
MZ773515	L. interrogans	18R_CRD	Icterohaemorrhagiae	Canis lupus familiaris	Pet	São Gonçalo	Southeast	Atlantic Forest	Di Azevedo et al., 2022
MZ773516	L. interrogans	24AP_Asyntomatic	Icterohaemorrhagiae	Canis lupus familiaris	Pet	São Gonçalo	Southeast	Atlantic Forest	Di Azevedo et al., 2022
MZ773517	L. interrogans	34AP_Asyntomatic	Icterohaemorrhagiae	Canis lupus familiaris	Pet	São Gonçalo	Southeast	Atlantic Forest	Di Azevedo et al., 2022
MZ773518	L. interrogans	67AP_Asyntomatic	Icterohaemorrhagiae	Canis lupus familiaris	Pet	São Gonçalo	Southeast	Atlantic Forest	Di Azevedo et al., 2022
MZ773519	L. interrogans	Cow037_FF	ND	Bos taurus	Domestic large land animal	Quatis	Southeast	Atlantic Forest	Pereira et al., 2022
MZ773520	L. interrogans	Cow002_FF	ND	Bos taurus	Domestic large land animal	Quatis	Southeast	Atlantic Forest	Pereira et al., 2022
MZ773521	L. interrogans	Cow128_FF	ND	Bos taurus	Domestic large land animal	Quatis	Southeast	Atlantic Forest	Pereira et al., 2022
MZ773522	L. interrogans	Cow095_FF	ND	Bos taurus	Domestic large land animal	Quatis	Southeast	Atlantic Forest	Pereira et al., 2022
MZ773523	L. interrogans	Cow038_FF	ND	Bos taurus	Domestic large land animal	Quatis	Southeast	Atlantic Forest	Pereira et al., 2022
MZ773524	L. interrogans	Cow183_FF	ND	Bos taurus	Domestic large land animal	Quatis	Southeast	Atlantic Forest	Pereira et al., 2022
MZ773525	L. interrogans	Cow185_FF	ND	Bos taurus	Domestic large land animal	Quatis	Southeast	Atlantic Forest	Pereira et al., 2022
MZ773526	L. interrogans	Cow109_FF	ND	Bos taurus	Domestic large land animal	Quatis	Southeast	Atlantic Forest	Pereira et al., 2022
MZ773527	L. interrogans	Cow114_FF	ND	Bos taurus	Domestic large land animal	Quatis	Southeast	Atlantic Forest	Pereira et al., 2022
OK500433	L. santarosai	UT27	Guaricura/Sejroe	Bos taurus	Domestic large land animal	Rio de Janeiro	Southeast	Atlantic Forest	Aymée, Di Azevedo et al.,2022
OK500434	L. santarosai	VF237	Guaricura/Sejroe	Bos taurus	Domestic large land animal	Rio de Janeiro	Southeast	Atlantic Forest	Aymée, Di Azevedo et al.,2022
OL408066	L. interrogans	M24/19	Icterohaemorrhagiae	Canis lupus familiaris	Pet	São Paulo	Southeast	Atlantic Forest	Guedes et al., 2022
OL408067	L. interrogans	M60/19	Icterohaemorrhagiae	Canis lupus familiaris	Pet	São Paulo	Southeast	Atlantic Forest	Guedes et al., 2022
OL408068	L. interrogans	M12/20	Icterohaemorrhagiae	Canis lupus familiaris	Pet	São Paulo	Southeast	Atlantic Forest	Guedes et al., 2022
OP244752	L. interrogans	MM004	ND	Arctocephalus australis	Marine mammal	Southern Brazilian Coast (Atlantic Ocean)	South	Atlantic Ocean	Torres et al., 2023a
OP244753	L. interrogans	MM039	ND	Arctocephalus australis	Marine mammal	Southern Brazilian Coast (Atlantic Ocean)	South	Atlantic Ocean	Torres et al., 2023a
OP244754	L. interrogans	MM044	ND	Arctocephalus australis	Marine mammal	Southern Brazilian Coast (Atlantic Ocean)	South	Atlantic Ocean	Torres et al., 2023a
OP244755	L. interrogans	MM045	ND	Arctocephalus australis	Marine mammal	Southern Brazilian Coast (Atlantic Ocean)	South	Atlantic Ocean	Torres et al., 2023a
OP244756	L. interrogans	MM081	ND	Arctocephalus australis	Marine mammal	Southern Brazilian Coast (Atlantic Ocean)	South	Atlantic Ocean	Torres et al., 2023a
OP244757	L. interrogans	MM089	ND	Arctocephalus australis	Marine mammal	Southern Brazilian Coast (Atlantic Ocean)	South	Atlantic Ocean	Torres et al., 2023a
OP244758	L. interrogans	MM117	ND	Arctocephalus tropicalis	Marine mammal	Southern Brazilian Coast (Atlantic Ocean)	South	Atlantic Ocean	Torres et al., 2023a
OP244759	L. interrogans	MM119	ND	Arctocephalus tropicalis	Marine mammal	Southern Brazilian Coast (Atlantic Ocean)	South	Atlantic Ocean	Torres et al., 2023a
OP244760	L. interrogans	CVM15	ND	Bos taurus	Domestic large land animal	Casimiro de Abreu	Southeast	Atlantic Forest	Aymée et al., 2022b
OP244761	L. interrogans	CVM12	ND	Bos taurus	Domestic large land animal	Casimiro de Abreu	Southeast	Atlantic Forest	Aymée et al., 2022b
OP244762	L. interrogans	UR43	ND	Bos taurus	Domestic large land animal	Casimiro de Abreu	Southeast	Atlantic Forest	Aymée et al., 2022b
OP244763	L. interrogans	UR47	ND	Bos taurus	Domestic large land animal	Casimiro de Abreu	Southeast	Atlantic Forest	Aymée et al., 2022b
OP244764	L. interrogans	UT44	ND	Bos taurus	Domestic large land animal	Casimiro de Abreu	Southeast	Atlantic Forest	Aymée et al., 2022b
OP244765	L. interrogans	UR28	ND	Bos taurus	Domestic large land animal	Casimiro de Abreu	Southeast	Atlantic Forest	Aymée et al., 2022b
OP244766	L. interrogans	UR17	ND	Bos taurus	Domestic large land animal	Casimiro de Abreu	Southeast	Atlantic Forest	Aymée et al., 2022b
OP244767	L. interrogans	UT30	ND	Bos taurus	Domestic large land animal	Casimiro de Abreu	Southeast	Atlantic Forest	Aymée et al., 2022b
OP244768	L. interrogans	UT41	ND	Bos taurus	Domestic large land animal	Casimiro de Abreu	Southeast	Atlantic Forest	Aymée et al., 2022b
OP244769	L. interrogans	UT46	ND	Bos taurus	Domestic large land animal	Casimiro de Abreu	Southeast	Atlantic Forest	Aymée et al., 2022b
OP244770	L. interrogans	UT48	ND	Bos taurus	Domestic large land animal	Casimiro de Abreu	Southeast	Atlantic Forest	Aymée et al., 2022b
OP244771	L. santarosai	UT18	ND	Bos taurus	Domestic large land animal	Casimiro de Abreu	Southeast	Atlantic Forest	Aymée et al., 2022b
OP244772	L. borgpetersenii	UT47	ND	Bos taurus	Domestic large land animal	Casimiro de Abreu	Southeast	Atlantic Forest	Aymée et al., 2022b
OP244773	L. noguchii	UR11	ND	Bos taurus	Domestic large land animal	Casimiro de Abreu	Southeast	Atlantic Forest	Aymée et al., 2022b
OP948067	L. interrogans	C82/2018	ND	Canis lupus familiaris	Pet	Salvador	Northeast	Atlantic Forest	Carvalho et al., 2023
OP978284	L. interrogans	MM055	ND	Pontoporia blainvillei	Marine mammal	Southern Brazilian Coast (Atlantic Ocean)	Southeast	Atlantic Ocean	Torres et al., 2023b
OP978285	L. interrogans	MM065	ND	Steno bredanensis	Marine mammal	Southern Brazilian Coast (Atlantic Ocean)	Southeast	Atlantic Ocean	Torres et al., 2023b
OP978286	L. interrogans	MM128	ND	Sotalia guianensis	Marine mammal	Southern Brazilian Coast (Atlantic Ocean)	Southeast	Atlantic Ocean	Torres et al., 2023b
OQ116737	L. interrogans	MCV56	Sejroe	Bos taurus	Domestic large land animal	Rio de Janeiro	Southeast	Atlantic Forest	Aymée et al., 2023c
OQ116738	L. interrogans	MCV62	Sejroe	Bos taurus	Domestic large land animal	Rio de Janeiro	Southeast	Atlantic Forest	Aymée et al., 2023c
OQ116739	L. interrogans	MCV63	Sejroe	Bos taurus	Domestic large land animal	Rio de Janeiro	Southeast	Atlantic Forest	Aymée et al., 2023c
OQ116740	L. interrogans	UT74	Sejroe	Bos taurus	Domestic large land animal	Rio de Janeiro	Southeast	Atlantic Forest	Aymée et al., 2023c
OQ116741	L. interrogans	UT67	Sejroe	Bos taurus	Domestic large land animal	Rio de Janeiro	Southeast	Atlantic Forest	Aymée et al., 2023c
OQ116742	L. interrogans	UT62	Sejroe	Bos taurus	Domestic large land animal	Rio de Janeiro	Southeast	Atlantic Forest	Aymée et al., 2023c
OQ116743	L. interrogans	UT83	Sejroe	Bos taurus	Domestic large land animal	Rio de Janeiro	Southeast	Atlantic Forest	Aymée et al., 2023c
OQ116744	L. interrogans	MCV24	Sejroe	Bos taurus	Domestic large land animal	Rio de Janeiro	Southeast	Atlantic Forest	Aymée et al., 2023c
OQ116745	L. interrogans	MCV72	Sejroe	Bos taurus	Domestic large land animal	Rio de Janeiro	Southeast	Atlantic Forest	Aymée et al., 2023c
OQ116746	L. interrogans	MCV104	Sejroe	Bos taurus	Domestic large land animal	Rio de Janeiro	Southeast	Atlantic Forest	Aymée et al., 2023c
OQ992783	L. interrogans	21893	ND	Artibeus lituratus	Wild animal	East of Acre	North	Amazon	Verde et al., 2024
OQ992784	L. interrogans	21930	ND	Artibeus planirostris	Wild animal	East of Acre	North	Amazon	Verde et al., 2024
OQ992785	L. interrogans	21961	ND	Carollia brevicauda	Wild animal	East of Acre	North	Amazon	Verde et al., 2024
OQ992786	L. interrogans	21973	ND	Uroderma bilobatum	Wild animal	East of Acre	North	Amazon	Verde et al., 2024
OQ992787	L. interrogans	22024	ND	Sturnira tildae	Wild animal	East of Acre	North	Amazon	Verde et al., 2024
OQ992788	L. interrogans	22030	ND	Desmondus rotundus	Wild animal	East of Acre	North	Amazon	Verde et al., 2024
OQ992789	L. interrogans	22055	ND	Glossophaga soricina	Wild animal	East of Acre	North	Amazon	Verde et al., 2024
OQ992790	L. interrogans	22093	ND	Carollia brevicauda	Wild animal	East of Acre	North	Amazon	Verde et al., 2024
OQ992791	L. interrogans	22108	ND	Artibeus planirostris	Wild animal	East of Acre	North	Amazon	Verde et al., 2024
OQ992792	L. interrogans	22110	ND	Artibeus lituratus	Wild animal	East of Acre	North	Amazon	Verde et al., 2024
OQ992793	L. interrogans	22144	ND	Artibeus lituratus	Wild animal	East of Acre	North	Amazon	Verde et al., 2024
OQ992794	L. interrogans	22148	ND	Artibeus planirostris	Wild animal	East of Acre	North	Amazon	Verde et al., 2024
OR338746	L. interrogans	UT85	ND	Bos taurus	Domestic large land animal	Juiz de Fora	Southeast	Atlantic Forest	Aymée et al., 2023b
OR338747	L. interrogans	UT86	ND	Bos taurus	Domestic large land animal	Juiz de Fora	Southeast	Atlantic Forest	Aymée et al., 2023b
OR338748	L. interrogans	UT87	ND	Bos taurus	Domestic large land animal	Juiz de Fora	Southeast	Atlantic Forest	Aymée et al., 2023b
OR338749	L. interrogans	UT89	ND	Bos taurus	Domestic large land animal	Juiz de Fora	Southeast	Atlantic Forest	Aymée et al., 2023b
OR338750	L. interrogans	CVM88	ND	Bos taurus	Domestic large land animal	Juiz de Fora	Southeast	Atlantic Forest	Aymée et al., 2023b
OR338752	L. interrogans	FetusC_Kidney	ND	Bos taurus	Domestic large land animal	Juiz de Fora	Southeast	Atlantic Forest	Aymée et al., 2023b
OR474550	L. interrogans	CVM_mare02	Icterohaemorrhagiae	Equus caballus	Domestic large land animal	Feira de Santana	Northeast	Atlantic Forest	Aymée et al. 2024b
OR474551	L. interrogans	CVM_mare03	Icterohaemorrhagiae	Equus caballus	Domestic large land animal	Feira de Santana	Northeast	Atlantic Forest	Aymée et al. 2024b
OR474552	L. interrogans	CVM_mare04	Icterohaemorrhagiae	Equus caballus	Domestic large land animal	Feira de Santana	Northeast	Atlantic Forest	Aymée et al. 2024b
OR474553	L. interrogans	CVM_mare08	Icterohaemorrhagiae	Equus caballus	Domestic large land animal	Feira de Santana	Northeast	Atlantic Forest	Aymée et al. 2024b
OR474554	L. interrogans	CVM_mare11	Icterohaemorrhagiae	Equus caballus	Domestic large land animal	Feira de Santana	Northeast	Atlantic Forest	Aymée et al. 2024b
OR611992	L. interrogans	CVM56	ND	Bos taurus	Domestic large land animal	Casimiro de Abreu	Southeast	Atlantic Forest	Borges et al., 2024
OR611993	L. interrogans	CVM62	ND	Bos taurus	Domestic large land animal	Casimiro de Abreu	Southeast	Atlantic Forest	Borges et al., 2024
OR611994	L. interrogans	UT63	ND	Bos taurus	Domestic large land animal	Casimiro de Abreu	Southeast	Atlantic Forest	Borges et al., 2024
OR611995	L. interrogans	UT64	ND	Bos taurus	Domestic large land animal	Casimiro de Abreu	Southeast	Atlantic Forest	Borges et al., 2024
OR611996	L. interrogans	UT67	ND	Bos taurus	Domestic large land animal	Casimiro de Abreu	Southeast	Atlantic Forest	Borges et al., 2024
OR611997	L. interrogans	UT72	ND	Bos taurus	Domestic large land animal	Casimiro de Abreu	Southeast	Atlantic Forest	Borges et al., 2024
OR611998	L. interrogans	UT83	ND	Bos taurus	Domestic large land animal	Casimiro de Abreu	Southeast	Atlantic Forest	Borges et al., 2024
OR611999	L. interrogans	UT90	ND	Bos taurus	Domestic large land animal	Casimiro de Abreu	Southeast	Atlantic Forest	Borges et al., 2024
OR612000	L. interrogans	UT100	ND	Bos taurus	Domestic large land animal	Casimiro de Abreu	Southeast	Atlantic Forest	Borges et al., 2024
PQ039544	L. interrogans	CVM7946	Sejroe	Bos taurus	Domestic large land animal	Jacutinga	Southeast	Atlantic Forest	Pedrosa et al., 2025
PQ039545	L. interrogans	CVM2988	Sejroe	Bos taurus	Domestic large land animal	Jacutinga	Southeast	Atlantic Forest	Pedrosa et al., 2025
PQ039546	L. interrogans	CVM9572	Sejroe	Bos taurus	Domestic large land animal	Jacutinga	Southeast	Atlantic Forest	Pedrosa et al., 2025
PQ039547	L. interrogans	CVM17884	Sejroe	Bos taurus	Domestic large land animal	Jacutinga	Southeast	Atlantic Forest	Pedrosa et al., 2025
PQ039548	L. interrogans	CVM2635	Sejroe	Bos taurus	Domestic large land animal	Jacutinga	Southeast	Atlantic Forest	Pedrosa et al., 2025
PQ039549	L. interrogans	CVM2985	Sejroe	Bos taurus	Domestic large land animal	Jacutinga	Southeast	Atlantic Forest	Pedrosa et al., 2025
PQ039550	L. interrogans	CVM3100	Sejroe	Bos taurus	Domestic large land animal	Jacutinga	Southeast	Atlantic Forest	Pedrosa et al., 2025
PQ039551	L. interrogans	CVM2710	Sejroe	Bos taurus	Domestic large land animal	Jacutinga	Southeast	Atlantic Forest	Pedrosa et al., 2025
PQ306295	L. interrogans	600EP	Sejroe	Bos taurus	Domestic large land animal	Casimiro de Abreu	Southeast	Atlantic Forest	Pedrosa et al., 2024
PQ306296	L. interrogans	602EP	Sejroe	Bos taurus	Domestic large land animal	Casimiro de Abreu	Southeast	Atlantic Forest	Pedrosa et al., 2024
PQ306297	L. interrogans	676EP	Sejroe	Bos taurus	Domestic large land animal	Casimiro de Abreu	Southeast	Atlantic Forest	Pedrosa et al., 2024
PQ306298	L. interrogans	1155EP	Sejroe	Bos taurus	Domestic large land animal	Casimiro de Abreu	Southeast	Atlantic Forest	Pedrosa et al., 2024
PQ999001	L. interrogans	19521	ND	Didelphis aurita	Wild animal	Rio de Janeiro	Southeast	Atlantic Forest	Di Azevedo et al., 2025
PQ999002	L. interrogans	19490	ND	Akodon montensis	Wild animal	Rio de Janeiro	Southeast	Atlantic Forest	Di Azevedo et al., 2025
PQ999003	L. interrogans	19498	ND	Akodon montensis	Wild animal	Rio de Janeiro	Southeast	Atlantic Forest	Di Azevedo et al., 2025
PQ999004	L. interrogans	19500	ND	Akodon montensis	Wild animal	Rio de Janeiro	Southeast	Atlantic Forest	Di Azevedo et al., 2025
PQ999005	L. interrogans	19480	ND	Oligoryzomys nigrips	Wild animal	Rio de Janeiro	Southeast	Atlantic Forest	Di Azevedo et al., 2025
PQ999006	L. interrogans	19491	ND	Oligoryzomys nigrips	Wild animal	Rio de Janeiro	Southeast	Atlantic Forest	Di Azevedo et al., 2025
PQ999007	L. interrogans	19501	ND	Oligoryzomys nigrips	Wild animal	Rio de Janeiro	Southeast	Atlantic Forest	Di Azevedo et al., 2025
PQ999008	L. interrogans	19639	ND	Trinomys marmosa	Wild animal	Rio de Janeiro	Southeast	Atlantic Forest	Di Azevedo et al., 2025
PQ999009	L. interrogans	20013	ND	Monodelphis sp.	Wild animal	Rio de Janeiro	Southeast	Atlantic Forest	Di Azevedo et al., 2025
PQ999010	L. interrogans	20020	ND	Monodelphis sp.	Wild animal	Rio de Janeiro	Southeast	Atlantic Forest	Di Azevedo et al., 2025
PQ999011	L. interrogans	20021	ND	Monodelphis sp.	Wild animal	Rio de Janeiro	Southeast	Atlantic Forest	Di Azevedo et al., 2025
PQ999012	L. interrogans	20035	ND	Monodelphis sp.	Wild animal	Rio de Janeiro	Southeast	Atlantic Forest	Di Azevedo et al., 2025
PQ999013	L. interrogans	20044	ND	Akodon montensis	Wild animal	Rio de Janeiro	Southeast	Atlantic Forest	Di Azevedo et al., 2025
PQ999014	L. interrogans	19974	ND	Akodon sp.	Wild animal	Rio de Janeiro	Southeast	Atlantic Forest	Di Azevedo et al., 2025
PQ999015	L. interrogans	19977	ND	Akodon sp.	Wild animal	Rio de Janeiro	Southeast	Atlantic Forest	Di Azevedo et al., 2025
PQ999016	L. interrogans	19978	ND	Akodon sp.	Wild animal	Rio de Janeiro	Southeast	Atlantic Forest	Di Azevedo et al., 2025
PQ999017	L. interrogans	19983	ND	Akodon sp.	Wild animal	Rio de Janeiro	Southeast	Atlantic Forest	Di Azevedo et al., 2025
PQ999018	L. interrogans	19991	ND	Akodon sp.	Wild animal	Rio de Janeiro	Southeast	Atlantic Forest	Di Azevedo et al., 2025
PQ999019	L. interrogans	20008	ND	Akodon sp.	Wild animal	Rio de Janeiro	Southeast	Atlantic Forest	Di Azevedo et al., 2025
PQ999020	L. interrogans	20016	ND	Akodon sp.	Wild animal	Rio de Janeiro	Southeast	Atlantic Forest	Di Azevedo et al., 2025
PQ999021	L. interrogans	19973	ND	Brucepattersonius sp.	Wild animal	Rio de Janeiro	Southeast	Atlantic Forest	Di Azevedo et al., 2025
PQ999022	L. interrogans	19975	ND	Brucepattersonius sp.	Wild animal	Rio de Janeiro	Southeast	Atlantic Forest	Di Azevedo et al., 2025
PQ999023	L. interrogans	19981	ND	Brucepattersonius sp.	Wild animal	Rio de Janeiro	Southeast	Atlantic Forest	Di Azevedo et al., 2025
PQ999024	L. interrogans	19997	ND	Brucepattersonius sp.	Wild animal	Rio de Janeiro	Southeast	Atlantic Forest	Di Azevedo et al., 2025
PQ999025	L. interrogans	20000	ND	Brucepattersonius sp.	Wild animal	Rio de Janeiro	Southeast	Atlantic Forest	Di Azevedo et al., 2025
PQ999026	L. interrogans	20006	ND	Brucepattersonius sp.	Wild animal	Rio de Janeiro	Southeast	Atlantic Forest	Di Azevedo et al., 2025
PQ999027	L. interrogans	20019	ND	Brucepattersonius sp.	Wild animal	Rio de Janeiro	Southeast	Atlantic Forest	Di Azevedo et al., 2025
PQ999028	L. interrogans	20025	ND	Brucepattersonius sp.	Wild animal	Rio de Janeiro	Southeast	Atlantic Forest	Di Azevedo et al., 2025
PQ999029	L. interrogans	20033	ND	Brucepattersonius sp.	Wild animal	Rio de Janeiro	Southeast	Atlantic Forest	Di Azevedo et al., 2025
PQ999030	L. interrogans	20036	ND	Brucepattersonius sp.	Wild animal	Rio de Janeiro	Southeast	Atlantic Forest	Di Azevedo et al., 2025
PQ999031	L. interrogans	19986	ND	Delomys altimontanus	Wild animal	Rio de Janeiro	Southeast	Atlantic Forest	Di Azevedo et al., 2025
PQ999032	L. interrogans	19982	ND	Delomys dorsalis	Wild animal	Rio de Janeiro	Southeast	Atlantic Forest	Di Azevedo et al., 2025
PQ999033	L. interrogans	19984	ND	Delomys dorsalis	Wild animal	Rio de Janeiro	Southeast	Atlantic Forest	Di Azevedo et al., 2025
PQ999034	L. interrogans	19998	ND	Delomys dorsalis	Wild animal	Rio de Janeiro	Southeast	Atlantic Forest	Di Azevedo et al., 2025
PQ999035	L. interrogans	20011	ND	Delomys dorsalis	Wild animal	Rio de Janeiro	Southeast	Atlantic Forest	Di Azevedo et al., 2025
PQ999036	L. interrogans	20047	ND	Delomys dorsalis	Wild animal	Rio de Janeiro	Southeast	Atlantic Forest	Di Azevedo et al., 2025
PQ999037	L. interrogans	20012	ND	Oligoryzomys sp.	Wild animal	Rio de Janeiro	Southeast	Atlantic Forest	Di Azevedo et al., 2025
PQ999038	L. interrogans	20045	ND	Oligoryzomys sp.	Wild animal	Rio de Janeiro	Southeast	Atlantic Forest	Di Azevedo et al., 2025
PQ999039	L. interrogans	20009	ND	Oxymycterus sp.	Wild animal	Rio de Janeiro	Southeast	Atlantic Forest	Di Azevedo et al., 2025
PQ999040	L. interrogans	20017	ND	Oxymycterus sp.	Wild animal	Rio de Janeiro	Southeast	Atlantic Forest	Di Azevedo et al., 2025
PQ999041	L. interrogans	20023	ND	Oxymycterus sp.	Wild animal	Rio de Janeiro	Southeast	Atlantic Forest	Di Azevedo et al., 2025
PQ999042	L. interrogans	20043	ND	Oxymycterus sp.	Wild animal	Rio de Janeiro	Southeast	Atlantic Forest	Di Azevedo et al., 2025
PQ999043	L. interrogans	18706	ND	Marmosa paraguayana	Wild animal	Rio de Janeiro	Southeast	Atlantic Forest	Di Azevedo et al., 2025
PQ999044	L. interrogans	18707	ND	Marmosa paraguayana	Wild animal	Rio de Janeiro	Southeast	Atlantic Forest	Di Azevedo et al., 2025
PQ999045	L. interrogans	18709	ND	Marmosa paraguayana	Wild animal	Rio de Janeiro	Southeast	Atlantic Forest	Di Azevedo et al., 2025
PQ999046	L. interrogans	18941	ND	Marmosa paraguayana	Wild animal	Rio de Janeiro	Southeast	Atlantic Forest	Di Azevedo et al., 2025
PQ999047	L. interrogans	18942	ND	Marmosa paraguayana	Wild animal	Rio de Janeiro	Southeast	Atlantic Forest	Di Azevedo et al., 2025
PQ999048	L. interrogans	18689	ND	Akodon cursor	Wild animal	Rio de Janeiro	Southeast	Atlantic Forest	Di Azevedo et al., 2025
PQ999049	L. interrogans	18702	ND	Akodon cursor	Wild animal	Rio de Janeiro	Southeast	Atlantic Forest	Di Azevedo et al., 2025
PQ999050	L. interrogans	18713	ND	Akodon cursor	Wild animal	Rio de Janeiro	Southeast	Atlantic Forest	Di Azevedo et al., 2025
PQ999051	L. interrogans	18700	ND	Mus musculus	Urban rodent	Rio de Janeiro	Southeast	Atlantic Forest	Di Azevedo et al., 2025
PQ999052	L. interrogans	18705	ND	Mus musculus	Urban rodent	Rio de Janeiro	Southeast	Atlantic Forest	Di Azevedo et al., 2025
PQ999053	L. interrogans	20111	ND	Mus musculus	Urban rodent	Rio de Janeiro	Southeast	Atlantic Forest	Di Azevedo et al., 2025
PQ999054	L. interrogans	20112	ND	Mus musculus	Urban rodent	Rio de Janeiro	Southeast	Atlantic Forest	Di Azevedo et al., 2025
PQ999055	L. interrogans	20113	ND	Mus musculus	Urban rodent	Rio de Janeiro	Southeast	Atlantic Forest	Di Azevedo et al., 2025
PQ999056	L. interrogans	20114	ND	Mus musculus	Urban rodent	Rio de Janeiro	Southeast	Atlantic Forest	Di Azevedo et al., 2025
PQ999057	L. interrogans	20115	ND	Mus musculus	Urban rodent	Rio de Janeiro	Southeast	Atlantic Forest	Di Azevedo et al., 2025
PQ999058	L. interrogans	20116	ND	Mus musculus	Urban rodent	Rio de Janeiro	Southeast	Atlantic Forest	Di Azevedo et al., 2025
PQ999059	L. interrogans	20117	ND	Mus musculus	Urban rodent	Rio de Janeiro	Southeast	Atlantic Forest	Di Azevedo et al., 2025
PQ999060	L. interrogans	20118	ND	Mus musculus	Urban rodent	Rio de Janeiro	Southeast	Atlantic Forest	Di Azevedo et al., 2025
PQ999061	L. interrogans	20122	ND	Mus musculus	Urban rodent	Rio de Janeiro	Southeast	Atlantic Forest	Di Azevedo et al., 2025
PQ999062	L. interrogans	20123	ND	Mus musculus	Urban rodent	Rio de Janeiro	Southeast	Atlantic Forest	Di Azevedo et al., 2025
PQ999063	L. interrogans	20133	ND	Mus musculus	Urban rodent	Rio de Janeiro	Southeast	Atlantic Forest	Di Azevedo et al., 2025
PQ999064	L. interrogans	20140	ND	Mus musculus	Urban rodent	Rio de Janeiro	Southeast	Atlantic Forest	Di Azevedo et al., 2025
PQ999065	L. interrogans	20142	ND	Mus musculus	Urban rodent	Rio de Janeiro	Southeast	Atlantic Forest	Di Azevedo et al., 2025
PQ999066	L. interrogans	20150	ND	Mus musculus	Urban rodent	Rio de Janeiro	Southeast	Atlantic Forest	Di Azevedo et al., 2025
PQ999067	L. interrogans	20155	ND	Mus musculus	Urban rodent	Rio de Janeiro	Southeast	Atlantic Forest	Di Azevedo et al., 2025
PQ999068	L. interrogans	19908	ND	Akodon sp.	Wild animal	Rio de Janeiro	Southeast	Atlantic Forest	Di Azevedo et al., 2025
PQ999069	L. interrogans	20205	ND	Akodon sp.	Wild animal	Rio de Janeiro	Southeast	Atlantic Forest	Di Azevedo et al., 2025
PQ999070	L. interrogans	20206	ND	Akodon sp.	Wild animal	Rio de Janeiro	Southeast	Atlantic Forest	Di Azevedo et al., 2025
PQ999071	L. interrogans	20207	ND	Akodon sp.	Wild animal	Rio de Janeiro	Southeast	Atlantic Forest	Di Azevedo et al., 2025
PQ999072	L. interrogans	20208	ND	Akodon sp.	Wild animal	Rio de Janeiro	Southeast	Atlantic Forest	Di Azevedo et al., 2025
PQ999073	L. interrogans	20209	ND	Akodon sp.	Wild animal	Rio de Janeiro	Southeast	Atlantic Forest	Di Azevedo et al., 2025
PQ999074	L. interrogans	20210	ND	Akodon sp.	Wild animal	Rio de Janeiro	Southeast	Atlantic Forest	Di Azevedo et al., 2025
PQ999075	L. interrogans	20211	ND	Akodon sp.	Wild animal	Rio de Janeiro	Southeast	Atlantic Forest	Di Azevedo et al., 2025
PQ999076	L. interrogans	20212	ND	Akodon sp.	Wild animal	Rio de Janeiro	Southeast	Atlantic Forest	Di Azevedo et al., 2025
PQ999077	L. interrogans	19932	ND	Mus musculus	Urban rodent	Rio de Janeiro	Southeast	Atlantic Forest	Di Azevedo et al., 2025
PQ999078	L. interrogans	19942	ND	Mus musculus	Urban rodent	Rio de Janeiro	Southeast	Atlantic Forest	Di Azevedo et al., 2025
PQ999079	L. interrogans	19946	ND	Mus musculus	Urban rodent	Rio de Janeiro	Southeast	Atlantic Forest	Di Azevedo et al., 2025
PQ999080	L. interrogans	19947	ND	Mus musculus	Urban rodent	Rio de Janeiro	Southeast	Atlantic Forest	Di Azevedo et al., 2025
PQ999081	L. interrogans	19897	ND	Necromys lasiurus	Wild animal	Rio de Janeiro	Southeast	Atlantic Forest	Di Azevedo et al., 2025
PQ999082	L. interrogans	20204	ND	Necromys lasiurus	Wild animal	Rio de Janeiro	Southeast	Atlantic Forest	Di Azevedo et al., 2025
PQ999083	L. interrogans	20213	ND	Necromys lasiurus	Wild animal	Rio de Janeiro	Southeast	Atlantic Forest	Di Azevedo et al., 2025
PQ999084	L. interrogans	20214	ND	Necromys lasiurus	Wild animal	Rio de Janeiro	Southeast	Atlantic Forest	Di Azevedo et al., 2025
PQ999085	L. interrogans	20215	ND	Necromys lasiurus	Wild animal	Rio de Janeiro	Southeast	Atlantic Forest	Di Azevedo et al., 2025
PQ999086	L. interrogans	20216	ND	Necromys lasiurus	Wild animal	Rio de Janeiro	Southeast	Atlantic Forest	Di Azevedo et al., 2025
PQ999087	L. interrogans	20217	ND	Necromys lasiurus	Wild animal	Rio de Janeiro	Southeast	Atlantic Forest	Di Azevedo et al., 2025
PQ999088	L. interrogans	20218	ND	Necromys lasiurus	Wild animal	Rio de Janeiro	Southeast	Atlantic Forest	Di Azevedo et al., 2025
PQ999089	L. interrogans	20219	ND	Necromys lasiurus	Wild animal	Rio de Janeiro	Southeast	Atlantic Forest	Di Azevedo et al., 2025
PQ999090	L. interrogans	20220	ND	Necromys lasiurus	Wild animal	Rio de Janeiro	Southeast	Atlantic Forest	Di Azevedo et al., 2025
PQ999091	L. interrogans	20231	ND	Necromys lasiurus	Wild animal	Rio de Janeiro	Southeast	Atlantic Forest	Di Azevedo et al., 2025
PQ999092	L. interrogans	20234	ND	Necromys lasiurus	Wild animal	Rio de Janeiro	Southeast	Atlantic Forest	Di Azevedo et al., 2025
PQ999093	L. interrogans	20236	ND	Necromys lasiurus	Wild animal	Rio de Janeiro	Southeast	Atlantic Forest	Di Azevedo et al., 2025
QHCR01000002	L. yasudae	B21	ND	Soil	Enviroment	Salvador	Northeast	Atlantic Forest	Casanovas-Massana et al., 2020
QHCS01000001	L. stimsonii	AMB6-RJ	ND	Freshwater	Enviroment	Rio de Janeiro	Southeast	Atlantic Forest	Casanovas-Massana et al., 2020
QHCU01000001	L. yasudae	F1	ND	Soil	Enviroment	Salvador	Northeast	Atlantic Forest	Casanovas-Massana et al., 2020
